# Supplementary material for: Subtle tuning of nanodefects actuates highly efficient electrocatalytic oxidation
Source: Nat Commun. 2023 Apr 12;14:2059. doi: 10.1038/s41467-023-37676-6 (PMC10097648; doi:10.1038/s41467-023-37676-6)
Supplement: Supplementary file 2 — Source Data [file 41467_2023_37676_MOESM2_ESM.xlsx]

## Sheet: Figure 2
Figure 2a					Figure 2i
	C	O	N			AC−sp3/AC−sp2
CN_500	72.21	7.4	20.39		CN_500	0.829303	0.0292233
CN_700	78.38	4.04	17.58		CN_700	1.10171	0.0407626
CN_800	81.14	2.95	15.91		CN_800	1.48276	0.038998
CN_900	85.71	4.18	10.11		CN_900	1.7434	0.0324413
CN_1100	85.19	9.42	5.39		CN_1100	1.5155	0.0631701
CN_1300	95.37	2.61	2.02		CN_1300	1.3086	0.0766804
CN_1500	96.68	1.99	1.33		CN_1500	1.12133	0.0572208

## Sheet: Figure 3
Figure 3b			Figure 3d
	AD/AG			g	ΔHpp	area
CN_500	2.91		CN_500	2.0019	0.49
CN_700	3.15		CN_700	2.0017	0.27
CN_800	3.34		CN_800	2.0007	2.92	1452.46
CN_900	3.56		CN_900	2.0007	5.99	4477.65
CN_1100	3.32		CN_1100	1.9921	7	1025.02
CN_1300	2.79		CN_1300
CN_1500	1.61		CN_1500

## Sheet: Figure 4
Figure 4e				Figure 4h
	Conductivity (S cm−1)				Pollutant removal rate (%)
CN_500	2.88253e-05	4.46721e-07		3 × 10-5	5.623
CN_700	0.00102	0.000122832		0.001	26.051
CN_800	0.19186	0.00712		0.2	45.328
CN_900	3.19504	0.52322		3.2	45.502
CN_1100	18.2258	0.72092		18.2	45.512
CN_1300	31.5352	2.5025		31.5	45.513
CN_1500	36.3907	3.48837		36.4	45.513

## Sheet: Figure 6
Figure 6a					Figure 6b				Figure 6d						Figure 6e				Figure 6f
	Removal rate (%)		k			h+-based removal rate (%)			Removal rate (%)	RTD	CIP	CMT	SMX			1/EEO (m3 order kWh−1)	k (min−1)		Time	PRO Removal (%)	EEO (kWh m−3 order−1)
CN_900-0 V	11.289	3.3379	0.0102		500	1.83231	1.23269		0	99.8965	98.7382	79.092	67.0625		This study	34.48	114.1		0	93.2423	0.04871
CN_500	10.6399	1.00768	0.0127		700	5.88556	5.94506		2.5	99.8965	98.0152	97.4036	97.6			0.015	0.0029		2.5	93.5719	0.04782
CN_700	15.4511	6.12904	0.0259		800	65.9645	2.76235		5	99.8965	97.0726	95.357	96.7			0.024	0.0101		5	94.7021	0.04467
CN_800	76.3897	2.34433	0.3441		900	81.8343	0.593976		7.5	99.8965	96.6038	95.3582	95.25			0.208	0.0217		7.5	95.3379	0.04281
CN_900	90.252	0.51367	0.4686		1500	38.1893	3.91386		10	99.8965	96.155	95.1467	94.475			0.227	0.0326		10	95.5969	0.04129
CN_1100	87.2381	0.96597	0.4563						15	99.8965	95.5316	94.8797	93.1			0.571	0.0226		12.5	95.1262	0.0426
CN_1300	73.1624	1.21051	0.2668													3.03	0.921		15	99.5291	0.02406
CN_1500	45.5814	2.78407	0.1261						EEO (kWh m−3 order−1)	RTD	CIP	CMT	SMX			57.67	4.6072		20	95.9265	0.04892
									0	0.02094	0.03072	0.09343	0.15861			0.011	0.0048		25	99.5291	0.02922
									2.5	0.01926	0.03113	0.03626	0.04167			0.016	0.0161		30	99.5291	0.02879
									5	0.01876	0.03391	0.04199	0.04219			0.02	0.0154		40	99.5291	0.0318
									7.5	0.01842	0.03506	0.04125	0.04534			0.024	0.238		50	99.5291	0.02965
									10	0.01826	0.03639	0.04148	0.04612			0.121	0.0076		60	99.5291	0.03266
									15	0.01775	0.03815	0.04106	0.0478			0.122	0.0253		70	99.5291	0.03094
																0.312	0.0676		80	99.5291	0.02879
																0.69	0.24		90	99.5291	0.02621
																0.805	0.0019		100	99.5291	0.02578
																1.344	0.649		110	99.6516	0.02278
																1.587	0.0071		120	99.6516	0.02156
																1.724	0.124		130	99.6516	0.01994
																2.381	115.1		140	99.6516	0.02075
																3.03	1.485		150	99.6516	0.0236
																3.704	20.98		160	94.8562	0.07061
																11.63	0.403		170	99.654	0.03495
																4.303	0.0298		180	99.654	0.03738
																0.049	0.1197		190	95.7222	0.05406
																0.758	0.083		200	99.654	0.02885
																0.235	0.124		210	99.654	0.02804
																1.818	0.0395		220	99.654	0.02966
																1.613	0.0914		230	99.654	0.02276
																0.019	0.0894		240	99.654	0.0256
																3.704	0.235		250	99.654	0.03942
																0.5	2.1		260	99.654	0.02966
																6.933	98.9		270	99.654	0.02844
																20.31	3.985		280	99.654	0.02885
																2.58	0.0328		290	99.654	0.03779
																0.149	1.002		300	99.654	0.02723
																6.848	106		320	99.654	0.02316
																7.297	0.015		340	99.6476	0.03465
																0.005	0.0388		360	99.6476	0.04077
																0.04	0.0158		380	99.0417	0.04013
																1.429	0.0715		400	99.0417	0.04112
																			420	99.0417	0.02972
																			440	99.0417	0.02972
																			460	99.0417	0.02626
																			480	99.0417	0.02527
																			500	99.0417	0.02428
																			520	99.0417	0.02328
																			540	99.0417	0.02428
																			560	99.0417	0.02378
																			580	99.1111	0.02291
																			600	99.1111	0.02486
																			620	99.1111	0.02438
																			640	99.1111	0.02389
																			660	99.1111	0.0234
																			680	99.1111	0.02291
																			700	99.1111	0.02243
																			720	99.1111	0.02194

## Sheet: Supplementary Figure 3
Supplementary Figure 3
Pore diameter (nm)	Cumulative intrusion (mL·g−1)	Incremental pore volume (mL·g−1)	Incremental intrusion volume (%)
357321	6.53593e-29	0	0
303516	0.08735	0.08735	2.751
259798	0.14305	0.0557	1.75426
227436	0.19116	0.04811	1.51504
201894	0.22914	0.03798	1.19609
181349	0.27091	0.04178	1.3157
145460	0.31649	0.04557	1.43531
121067	0.33674	0.02026	0.63791
101177	0.3608	0.02405	0.75752
90718.8	0.37346	0.01266	0.3987
72837.1	0.39624	0.02279	0.71765
60658.6	0.4089	0.01266	0.3987
51966.8	0.41903	0.01013	0.31896
45424	0.42663	0.0076	0.23922
36330.7	0.43802	0.01139	0.35882
30264.2	0.44815	0.01013	0.31896
27930.8	0.45194	0.0038	0.11961
25929	0.45574	0.0038	0.11961
24199.4	0.46081	0.00506	0.15948
21342	0.46714	0.00633	0.19935
19104.3	0.4722	0.00506	0.15948
17277.3	0.47726	0.00506	0.15948
15440	0.48359	0.00633	0.19935
13957.1	0.48992	0.00633	0.19935
12515.4	0.49499	0.00506	0.15948
11317.1	0.50258	0.0076	0.23922
10060.2	0.51144	0.00886	0.27909
9057.76	0.51904	0.0076	0.23922
8051.71	0.52917	0.01013	0.31896
7247.17	0.53929	0.01013	0.31896
6587.84	0.54816	0.00886	0.27909
6033.96	0.55828	0.01013	0.31896
5570.87	0.56588	0.0076	0.23922
5173.45	0.57474	0.00886	0.27909
4682.03	0.57474	0	0
3706.97	0.57839	0.00365	0.11486
3352.12	0.58843	0.01005	0.3164
2831.78	0.60802	0.01958	0.61668
2462.45	0.62866	0.02064	0.65012
2026.31	0.65451	0.02585	0.81408
1573.97	0.70592	0.05142	1.61932
1300.24	0.74764	0.04172	1.31379
1040.28	0.85284	0.1052	3.31324
830.624	1.56109	0.70825	22.3054
673.305	2.68254	1.12145	35.3188
549.81	3.03304	0.3505	11.0385
431.767	3.12891	0.09587	3.01933
348.424	3.15951	0.0306	0.96366
283.022	3.16888	0.00937	0.29503
226.607	3.17291	0.00403	0.12693
182.854	3.17448	0.00157	0.04955
151.003	3.17523	0.000745773	0.02349
120.677	3.17523	0	0
95.2774	3.17523	0	0
77.0317	3.17523	0	0
68.9638	3.17523	0	0
62.5	3.17523	0	0
55.7407	3.17523	0	0
50.3248	3.17523	0	0
40.2505	3.17523	0	0
32.3901	3.17523	0	0
26.2825	3.17523	0	0
23.4184	3.17523	0	0
21.0963	3.17523	0	0
19.9362	3.17523	0	0
18.8949	3.17523	0	0
17.1076	3.17523	0	0
13.7278	3.17523	0	0
11.0511	3.17523	0	0
9.05974	3.17523	0	0
7.23686	3.17523	0	0
6.02987	3.17523	0	0
5.4815	3.17523	0	0
5.16827	3.17523	0	0
4.5222	3.17523	0	0
4.0196	3.17523	0	0
3.61952	3.17523	0	0
3.29036	3.17523	0	0
3.04136	3.17523	0	0
3.29034	3.03091	-0.14432	-4.54505
3.61769	3.03091	0	0
4.01901	3.03091	0	0
4.52122	3.03091	0	0
5.4796	3.03091	0	0
6.62167	3.03091	0	0
8.60385	3.03091	0	0
11.2785	3.03091	0	0
14.547	3.03091	0	0
18.773	3.03091	0	0
24.6832	3.03091	0	0
31.6327	3.03091	0	0
54.703	3.03091	0	0
90.258	3.03091	0	0
150.1	3.03091	0	0
257.131	3.03091	0	0
358.953	3.03091	0	0
595.606	3.03091	0	0
890.133	3.03091	0	0
1479.79	3.03091	0	0
2060.66	3.03091	0	0
3385.84	3.03091	0	0
10103.5	3.03091	0	0

## Sheet: Supplementary Figure 4
Supplementary Figure 4a										Supplementary Figure 4b
2500 rpm	Strain (%)	Stress (MPa)	1000 rpm	Strain (%)	Stress (MPa)	150 rpm	Strain (%)	Stress (MPa)		CN	Strain (%)	Stress (MPa)	CN-X1	Strain (%)	Stress (MPa)	CN-X2	Strain (%)	Stress (MPa)	CN-X1-X2	Strain (%)	Stress (MPa)
	0.00227	-0.0436		0.00185	0.02369		0.000219727	-0.07982			0.00227	-0.0436		0	-0.000422503		0	-0.01346		0.000961538	0.000758892
	0.00227	0.01756		0.00185	0.08315		0.000448983	-0.16427			0.00227	0.01756		0	-0.000407996		0	-0.00788		0.00192	0.000534035
	0.0034	0.26888		0.00189	0.07584		0.000374991	0.08671			0.0034	0.26888		0.000862069	-0.000427943		0.00125	-0.00122		0.00192	0.000421607
	0.0034	0.10556		0.00278	0.08235		0.000448983	-0.03856			0.0034	0.10556		0.000862069	-0.000469649		0.00125	0.00314		0.00288	0.000541062
	0.00341	0.21901		0.0037	0.0639		0.000448983	-0.04859			0.00341	0.21901		0.00172	-0.000469649		0.00125	0.00272		0.00385	0.00061133
	0.00227	0.08307		0.00439	0.05237		0.00128	-0.08663			0.00227	0.08307		0.00259	-0.000271998		0.00375	-0.00214		0.00385	0.000381788
	0.00341	0.05128		0.0037	-0.06199		0.00044909	-0.14661			0.00341	0.05128		0.00345	0.000184958		0.00375	-0.00781		0.00481	3.74761e-05
	0.00455	0.16804		0.0037	0.10351		0.00044909	-0.13902			0.00455	0.16804		0.00345	0.000790606		0.005	-0.00939		0.00577	-7.72946e-05
	0.00568	0.26165		0.0037	0.09526		0.000448983	-0.04631			0.00568	0.26165		0.00431	0.00137		0.00625	-0.004		0.00577	9.36904e-06
	0.00568	0.14758		0.0037	0.09079		0.000466972	-0.04148			0.00568	0.14758		0.00431	0.00178		0.00625	0.00735		0.00673	3.51339e-05
	0.00568	0.17956		0.00463	0.02013		0.00133	-0.01997			0.00568	0.17956		0.00517	0.00201		0.0075	0.02048		0.00769	-4.45029e-05
	0.00569	0.33565		0.00463	0.02502		0.00133	-0.07734			0.00569	0.33565		0.00603	0.00218		0.00875	0.0305		0.00769	-7.96368e-05
	0.00568	0.26436		0.00463	0.11437		0.0022	-0.06474			0.00568	0.26436		0.00603	0.00244		0.00875	0.0341		0.00865	3.74761e-05
	0.00568	0.28379		0.00556	0.00111		0.0022	-0.09636			0.00568	0.28379		0.0069	0.00285		0.01	0.03122		0.00962	0.000281071
	0.00682	0.25485		0.00555	0.14904		0.0022	0.03104			0.00682	0.25485		0.00776	0.0034		0.01125	0.02509		0.00962	0.000524666
	0.00682	0.32213		0.00648	-0.02836		0.00245	-0.18409			0.00682	0.32213		0.00862	0.00402		0.01125	0.02126		0.01058	0.00070502
	0.00682	0.23666		0.00568	-0.10792		0.0022	0.10443			0.00682	0.23666		0.00862	0.00467		0.0125	0.02451		0.01058	0.00079871
	0.00691	0.44449		0.00648	0.09856		0.00308	0.09145			0.00691	0.44449		0.00948	0.00538		0.01375	0.03512		0.01154	0.00077763
	0.00719	0.36577		0.00648	0.06568		0.00308	-0.09108			0.00719	0.36577		0.00948	0.00603		0.01375	0.04819		0.0125	0.000700336
	0.00795	0.43641		0.00741	0.10453		0.00308	0.003			0.00795	0.43641		0.01121	0.00652		0.015	0.05777		0.0125	0.000723758
	0.00841	0.36868		0.0074	0.1649		0.00396	0.04575			0.00841	0.36868		0.01121	0.00691		0.01625	0.06126		0.01346	0.000840871
	0.00909	0.50492		0.00741	-0.0259		0.00396	-0.03034			0.00909	0.50492		0.01121	0.00729		0.01625	0.06038		0.01442	0.000845556
	0.00968	0.5097		0.0086	0.08708		0.00396	-0.04206			0.00968	0.5097		0.01293	0.00767		0.0175	0.05923		0.01442	0.000583223
	0.01023	0.50098		0.00849	0.02402		0.00483	-0.19592			0.01023	0.50098		0.01293	0.008		0.01875	0.06134		0.01538	0.000274044
	0.01023	0.45763		0.00926	0.16784		0.00466	0.07769			0.01023	0.45763		0.01293	0.00826		0.01875	0.06773		0.01635	0.000259991
	0.01023	0.47642		0.00926	-0.00527		0.00483	-0.09521			0.01023	0.47642		0.01466	0.00856		0.02125	0.07737		0.01635	0.000456741
	0.01136	0.43751		0.01011	0.23647		0.00483	0.07336			0.01136	0.43751		0.01466	0.00903		0.02125	0.08823		0.01731	0.00048719
	0.01136	0.43773		0.00936	0.10483		0.00571	-0.03889			0.01136	0.43773		0.01466	0.00959		0.02125	0.0981		0.01827	0.000281071
	0.01152	0.74342		0.01019	0.19427		0.00571	0.09619			0.01152	0.74342		0.01552	0.01006		0.0225	0.10494		0.01827	0.0001663
	0.0125	0.55195		0.01019	0.30148		0.00571	-0.14886			0.0125	0.55195		0.01638	0.01042		0.025	0.10717		0.01923	0.000372419
	0.01249	0.56514		0.01019	0.19576		0.00571	0.07176			0.01249	0.56514		0.01638	0.01078		0.02375	0.1051		0.02019	0.000693309
	0.0125	0.54649		0.01111	0.16326		0.00659	0.02879			0.0125	0.54649		0.0181	0.01118		0.025	0.10215		0.02019	0.000815106
	0.0125	0.53498		0.01204	0.07596		0.00659	0.13555			0.0125	0.53498		0.0181	0.01155		0.02625	0.10334		0.02115	0.000770603
	0.01364	0.61186		0.01113	0.06137		0.00747	-0.01015			0.01364	0.61186		0.0181	0.01193		0.02625	0.11051		0.02308	0.000838529
	0.01364	0.7001		0.01237	0.15954		0.00747	0.04091			0.01364	0.7001		0.01897	0.01241		0.0275	0.12024		0.02308	0.00105
	0.01366	0.6856		0.01204	0.01052		0.00792	0.01794			0.01366	0.6856		0.01983	0.0129		0.02875	0.12755		0.02308	0.00118
	0.01363	0.74872		0.01296	0.21405		0.00834	0.03781			0.01363	0.74872		0.01983	0.01333		0.02875	0.1306		0.02404	0.00115
	0.01591	0.74344		0.01296	0.11898		0.00834	-0.04657			0.01591	0.74344		0.02069	0.01375		0.03125	0.13092		0.025	0.00107
	0.01591	0.7857		0.01297	0.19623		0.01005	0.08243			0.01591	0.7857		0.02155	0.01424		0.03125	0.13113		0.025	0.000990776
	0.01591	0.86379		0.01389	0.22742		0.00922	0.09749			0.01591	0.86379		0.02155	0.01483		0.03125	0.13423		0.02596	0.000899428
	0.01591	0.68734		0.01408	0.18155		0.0101	-0.08146			0.01591	0.68734		0.02241	0.01543		0.0325	0.14186		0.02692	0.000819791
	0.017	0.89645		0.01389	0.13362		0.01009	0.08023			0.017	0.89645		0.02328	0.01596		0.03375	0.15165		0.02692	0.000763577
	0.01705	0.84034		0.0148	0.22558		0.0101	0.10538			0.01705	0.84034		0.02328	0.01636		0.03375	0.15898		0.02788	0.000712047
	0.01705	0.84356		0.01537	0.2673		0.0101	0.00575			0.01705	0.84356		0.02414	0.01668		0.035	0.16247		0.02885	0.000644121
	0.01705	0.97501		0.01574	0.27546		0.01098	0.02864			0.01705	0.97501		0.025	0.01689		0.0375	0.16507		0.02885	0.000564485
	0.01932	0.96826		0.01572	0.35434		0.01098	-0.07627			0.01932	0.96826		0.025	0.01705		0.03625	0.16966		0.03077	0.000557458
	0.01818	0.89729		0.01493	0.24404		0.01098	0.07631			0.01818	0.89729		0.02586	0.0173		0.0375	0.17625		0.03077	0.00070502
	0.01932	0.96324		0.01574	0.27433		0.01185	0.03619			0.01932	0.96324		0.02672	0.01766		0.04	0.18353		0.03077	0.000866636
	0.02045	1.10582		0.01667	0.15315		0.01097	-0.19375			0.02045	1.10582		0.02672	0.01805		0.03875	0.19017		0.03173	0.000913481
	0.02045	1.00604		0.01759	0.30689		0.01098	0.11141			0.02045	1.00604		0.02845	0.01847		0.04	0.19436		0.03269	0.000934561
	0.02045	0.98116		0.01667	0.33958		0.01185	-0.02274			0.02045	0.98116		0.02845	0.01898		0.04125	0.19553		0.03269	0.00104
	0.02045	1.07601		0.01759	0.27026		0.01185	-0.06071			0.02045	1.07601		0.02845	0.01961		0.04125	0.19567		0.03462	0.00122
	0.02045	1.10072		0.01833	0.27516		0.01273	0.14388			0.02045	1.10072		0.02931	0.02033		0.0425	0.19698		0.03462	0.00137
	0.02159	1.06387		0.01852	0.13533		0.01273	-0.06458			0.02159	1.06387		0.03017	0.02099		0.045	0.1999		0.03462	0.00136
	0.02159	1.13814		0.01759	0.29068		0.01336	0.0123			0.02159	1.13814		0.03017	0.02147		0.04375	0.20482		0.03654	0.00127
	0.02159	1.0462		0.01852	0.3059		0.01348	0.04838			0.02159	1.0462		0.03103	0.02179		0.045	0.21203		0.03654	0.00126
	0.02191	0.96768		0.01852	0.25611		0.01361	0.00473			0.02191	0.96768		0.0319	0.02207		0.04625	0.21973		0.03654	0.00131
	0.02159	1.06576		0.01945	0.36536		0.01448	-0.03683			0.02159	1.06576		0.0319	0.0224		0.04625	0.2253		0.0375	0.00128
	0.02384	1.16221		0.01944	0.30684		0.01462	0.03237			0.02384	1.16221		0.03276	0.02277		0.0475	0.22813		0.03846	0.00107
	0.02386	1.29184		0.01944	0.38632		0.01536	-0.04367			0.02386	1.29184		0.03362	0.02308		0.04875	0.23004		0.03846	0.00088069
	0.02386	1.20894		0.0203	0.41754		0.01536	0.04576			0.02386	1.20894		0.03362	0.02334		0.04875	0.23375		0.04038	0.00097438
	0.025	1.16415		0.02037	0.30278		0.01624	0.02458			0.025	1.16415		0.03448	0.02367		0.05	0.2404		0.04038	0.00118
	0.02389	1.22137		0.02037	0.16303		0.01548	-0.0109			0.02389	1.22137		0.03621	0.02412		0.0525	0.24804		0.04135	0.00114
	0.025	1.11686		0.0213	0.46942		0.01712	0.10905			0.025	1.11686		0.03534	0.02465		0.05125	0.25441		0.04231	0.000955642
	0.025	1.32555		0.02307	0.23118		0.01698	-0.028			0.025	1.32555		0.03621	0.0252		0.0525	0.25963		0.04231	0.001
	0.025	1.25624		0.02222	0.35887		0.01712	0.02152			0.025	1.25624		0.03707	0.0257		0.05375	0.26445		0.04231	0.00121
	0.02595	1.36981		0.02222	0.40375		0.01771	-0.00191			0.02595	1.36981		0.03707	0.02612		0.05375	0.26859		0.04423	0.00122
	0.02608	1.1281		0.02222	0.3839		0.01712	0.06915			0.02608	1.1281		0.03793	0.0265		0.055	0.27148		0.04423	0.00103
	0.02614	1.35309		0.02222	0.44068		0.01741	0.08371			0.02614	1.35309		0.03879	0.02687		0.05625	0.27345		0.04423	0.00108
	0.02727	1.23378		0.02334	0.20534		0.01799	0.08003			0.02727	1.23378		0.03879	0.02726		0.05625	0.27597		0.04615	0.00147
	0.02809	1.27911		0.02315	0.45181		0.01799	-0.03606			0.02809	1.27911		0.03966	0.02768		0.0575	0.28021		0.04615	0.00169
	0.02727	1.34249		0.02393	0.47566		0.01852	0.00737			0.02727	1.34249		0.04052	0.02809		0.05875	0.28541		0.04615	0.0014
	0.02951	1.46313		0.02407	0.42559		0.01887	0.0864			0.02951	1.46313		0.04052	0.02852		0.05875	0.29017		0.04808	0.00105
	0.02841	1.35538		0.02438	0.38803		0.01887	0.05944			0.02841	1.35538		0.04138	0.02905		0.06	0.29462		0.04808	0.00118
	0.02955	1.52749		0.02418	0.57506		0.01911	0.09731			0.02955	1.52749		0.04224	0.02968		0.0625	0.29964		0.04808	0.00158
	0.0297	1.45509		0.025	0.34078		0.01975	0.12287			0.0297	1.45509		0.04224	0.03031		0.0625	0.3053		0.05	0.00165
	0.02955	1.56856		0.02587	0.56292		0.01988	0.13058			0.02955	1.56856		0.0431	0.03083		0.0625	0.31118		0.05	0.00131
	0.03077	1.61296		0.02593	0.51275		0.02062	0.13475			0.03077	1.61296		0.04397	0.03118		0.06375	0.31713		0.05096	0.00114
	0.03068	1.44607		0.02593	0.59972		0.02062	0.0806			0.03068	1.44607		0.04397	0.03138		0.06375	0.32299		0.05192	0.00145
	0.03068	1.45321		0.02685	0.58716		0.02062	0.03282			0.03068	1.45321		0.04483	0.03155		0.065	0.3283		0.05192	0.00173
	0.03182	1.58122		0.02778	0.41825		0.02062	0.09609			0.03182	1.58122		0.04569	0.03172		0.0675	0.3326		0.05192	0.00161
	0.03295	1.67182		0.02685	0.47294		0.0215	0.11579			0.03295	1.67182		0.04569	0.03191		0.06625	0.33633		0.05385	0.00145
	0.03295	1.61558		0.02759	0.42106		0.0215	0.147			0.03295	1.61558		0.04655	0.03218		0.06875	0.34058		0.05385	0.00163
	0.03235	1.61105		0.02778	0.57585		0.0215	0.07833			0.03235	1.61105		0.04741	0.03261		0.06875	0.34532		0.05385	0.00186
	0.03295	1.76354		0.02781	0.34767		0.02238	0.0899			0.03295	1.76354		0.04741	0.03309		0.06875	0.34956		0.05577	0.00179
	0.03374	1.55419		0.02778	0.65687		0.02326	0.04527			0.03374	1.55419		0.04828	0.03353		0.07	0.3534		0.05577	0.00156
	0.03295	1.66598		0.02778	0.46913		0.02368	0.12738			0.03295	1.66598		0.04914	0.03397		0.0725	0.35807		0.05577	0.0016
	0.03409	1.67284		0.0287	0.64028		0.02413	0.17804			0.03409	1.67284		0.04914	0.03449		0.07125	0.36338		0.05769	0.00183
	0.03297	1.58774		0.0287	0.43969		0.02413	-0.00799			0.03297	1.58774		0.05	0.03507		0.0725	0.36818		0.05769	0.00179
	0.03409	1.73293		0.02881	0.45259		0.02413	0.1014			0.03409	1.73293		0.05086	0.03555		0.07375	0.3728		0.05769	0.00141
	0.0352	1.72748		0.02963	0.50678		0.02413	0.20369			0.0352	1.72748		0.05086	0.03585		0.07375	0.37822		0.05865	0.00117
	0.03523	1.65566		0.03056	0.53329		0.02414	0.17181			0.03523	1.65566		0.05172	0.03607		0.075	0.38361		0.05962	0.00132
	0.03523	1.78733		0.03056	0.59637		0.02413	-0.05396			0.03523	1.78733		0.05259	0.03634		0.07625	0.38781		0.05962	0.00154
	0.03636	1.85993		0.03056	0.54075		0.02444	0.24758			0.03636	1.85993		0.05259	0.03668		0.07625	0.39141		0.06058	0.00152
	0.0375	1.86812		0.03046	0.61152		0.02589	0.17963			0.0375	1.86812		0.05345	0.03705		0.0775	0.39567		0.06154	0.00136
	0.03636	1.73549		0.03148	0.62089		0.02589	0.07705			0.03636	1.73549		0.05431	0.03743		0.08	0.40139		0.0625	0.00139
	0.0375	1.82086		0.03148	0.60105		0.02589	0.1518			0.0375	1.82086		0.05431	0.03778		0.08	0.40854		0.0625	0.00167
	0.03864	1.87815		0.03148	0.74541		0.02641	0.11211			0.03864	1.87815		0.05517	0.03814		0.08	0.41578		0.06346	0.00189
	0.03864	1.91018		0.03159	0.51729		0.02676	-0.00309			0.03864	1.91018		0.05603	0.03852		0.08125	0.42158		0.06442	0.00185
	0.03864	1.9182		0.03241	0.47753		0.0274	0.38238			0.03864	1.9182		0.05603	0.03893		0.08125	0.42573		0.06538	0.00179
	0.03977	1.93622		0.03332	0.60933		0.02764	0.24959			0.03977	1.93622		0.05776	0.03932		0.0825	0.42827		0.06538	0.002
	0.03864	1.96948		0.03333	0.59518		0.02764	0.20843			0.03864	1.96948		0.05776	0.0396		0.08375	0.42898		0.06538	0.00223
	0.03977	2.00625		0.03241	0.784		0.02795	0.15785			0.03977	2.00625		0.05776	0.03978		0.08375	0.42876		0.06635	0.00218
	0.04181	1.9511		0.03333	0.47028		0.02852	0.21613			0.04181	1.9511		0.05948	0.04007		0.085	0.42946		0.06731	0.00196
	0.04091	1.91523		0.03426	0.69282		0.02789	0.1362			0.04091	1.91523		0.05948	0.04058		0.08625	0.43262		0.06827	0.00189
	0.04205	2.0802		0.03333	0.66923		0.0294	0.22966			0.04205	2.0802		0.05948	0.04119		0.08625	0.43884		0.06923	0.00196
	0.04101	1.86149		0.03426	0.57466		0.0294	0.02967			0.04101	1.86149		0.06034	0.04173		0.0875	0.44645		0.06923	0.00197
	0.04284	2.25449		0.03426	0.68551		0.02852	0.32875			0.04284	2.25449		0.06121	0.04211		0.08875	0.45275		0.06923	0.00177
	0.04205	1.9744		0.0357	0.6887		0.0294	0.12307			0.04205	1.9744		0.06121	0.0424		0.08875	0.45699		0.07019	0.00154
	0.04302	2.03193		0.03519	0.66786		0.0294	0.16939			0.04302	2.03193		0.06293	0.04273		0.09125	0.46027		0.07115	0.00149
	0.04205	2.11011		0.03519	0.7744		0.03027	0.20939			0.04205	2.11011		0.06293	0.04314		0.09125	0.46374		0.07212	0.00152
	0.04318	2.19452		0.03611	0.60587		0.03086	0.12259			0.04318	2.19452		0.06293	0.04357		0.09125	0.46825		0.07212	0.0015
	0.04359	2.23976		0.03611	0.8665		0.03115	0.13165			0.04359	2.23976		0.06379	0.04387		0.0925	0.47458		0.07308	0.0015
	0.04432	2.14222		0.03704	0.78059		0.03115	0.25232			0.04432	2.14222		0.06552	0.04399		0.09375	0.48184		0.07308	0.00158
	0.04432	2.30739		0.03611	0.7608		0.03115	0.08534			0.04432	2.30739		0.06466	0.04407		0.09375	0.48721		0.075	0.00168
	0.04432	2.17971		0.03704	0.774		0.03203	0.30208			0.04432	2.17971		0.06552	0.04428		0.095	0.48951		0.075	0.00181
	0.04432	2.12478		0.03704	0.65828		0.03203	0.29584			0.04432	2.12478		0.06638	0.04473		0.09625	0.49121		0.075	0.00197
	0.04546	2.26062		0.03704	0.76563		0.0329	0.1806			0.04546	2.26062		0.06724	0.04533		0.09625	0.495		0.07692	0.0022
	0.04545	2.17281		0.03718	0.81349		0.03289	0.33593			0.04545	2.17281		0.06724	0.04581		0.0975	0.50072		0.07692	0.00238
	0.04545	2.2562		0.03869	0.76421		0.03203	0.13997			0.04545	2.2562		0.0681	0.0461		0.09875	0.50679		0.07692	0.00238
	0.04653	2.15162		0.03796	0.71225		0.0336	0.15847			0.04653	2.15162		0.0681	0.04657		0.09875	0.51244		0.07788	0.0023
	0.04648	2.2589		0.03889	0.79642		0.03378	0.33476			0.04648	2.2589		0.06897	0.04733		0.1	0.51817		0.07885	0.00232
	0.04659	2.32338		0.03889	0.73085		0.03379	0.23818			0.04659	2.32338		0.07069	0.0479		0.10125	0.52531		0.07885	0.00244
	0.04659	2.38827		0.03889	0.87645		0.03378	0.41471			0.04659	2.38827		0.06983	0.04768		0.10125	0.53399		0.07981	0.00242
	0.04773	2.22031		0.03967	0.90807		0.03466	0.2183			0.04773	2.22031		0.07069	0.04683		0.1025	0.54096		0.08077	0.00218
	0.04818	2.27185		0.03893	0.82853		0.03466	0.31066			0.04818	2.27185		0.07241	0.04589		0.10375	0.54245		0.08173	0.00195
	0.04886	2.41191		0.04074	0.9684		0.03466	0.23788			0.04886	2.41191		0.07155	0.04523		0.10375	0.53938		0.08173	0.00193
	0.04886	2.25585		0.03981	0.83922		0.03401	0.32635			0.04886	2.25585		0.07241	0.04505		0.105	0.53679		0.08173	0.00194
	0.04927	2.44808		0.04074	0.75602		0.03466	0.15615			0.04927	2.44808		0.07328	0.04565		0.10625	0.53867		0.08269	0.0018
	0.04886	2.33178		0.04074	0.96714		0.03553	0.2247			0.04886	2.33178		0.07328	0.04714		0.10625	0.54518		0.08365	0.00167
	0.05	2.33105		0.04074	0.83598		0.03567	0.1023			0.05	2.33105		0.07414	0.04913		0.1075	0.55377		0.08462	0.00175
	0.05	2.56424		0.04154	0.96335		0.03554	0.44926			0.05	2.56424		0.07586	0.05103		0.10875	0.56117		0.08462	0.00194
	0.05114	2.46143		0.04074	0.97061		0.03641	0.33082			0.05114	2.46143		0.075	0.05242		0.10875	0.56563		0.08558	0.00202
	0.05114	2.54087		0.04167	0.78318		0.03641	0.15699			0.05114	2.54087		0.07586	0.05325		0.11	0.56881		0.08558	0.00203
	0.05202	2.49702		0.04259	0.82639		0.03641	0.33727			0.05202	2.49702		0.07672	0.05357		0.11	0.57428		0.08654	0.00215
	0.05227	2.45739		0.04259	1.0611		0.03642	0.2099			0.05227	2.45739		0.07672	0.05338		0.11125	0.58334		0.0875	0.00238
	0.05227	2.55117		0.04259	0.99588		0.03729	0.19868			0.05227	2.55117		0.07759	0.0528		0.1125	0.59329		0.0875	0.00256
	0.05227	2.7125		0.04259	0.91544		0.03817	0.4037			0.05227	2.7125		0.07931	0.05218		0.11375	0.60027		0.08846	0.00263
	0.05341	2.54831		0.04352	1.08483		0.0373	0.27899			0.05341	2.54831		0.07845	0.05178		0.11375	0.60349		0.08942	0.00265
	0.05341	2.58405		0.04352	0.82348		0.03817	0.37662			0.05341	2.58405		0.08017	0.05156		0.115	0.60637		0.08942	0.00268
	0.05342	2.5773		0.04352	1.05043		0.03817	0.30567			0.05342	2.5773		0.08017	0.05155		0.11625	0.61255		0.09038	0.00267
	0.05455	2.69224		0.04444	1.00488		0.03817	0.38755			0.05455	2.69224		0.08017	0.05201		0.11625	0.62103		0.09135	0.00258
	0.05455	2.63556		0.04444	1.03		0.03905	0.26255			0.05455	2.63556		0.0819	0.0531		0.1175	0.62724		0.09231	0.00247
	0.05455	2.5925		0.04518	1.1461		0.03905	0.28662			0.05455	2.5925		0.0819	0.05439		0.11875	0.62898		0.09231	0.0024
	0.05455	2.6157		0.04537	1.12808		0.03936	0.33171			0.05455	2.6157		0.0819	0.05525		0.11875	0.62928		0.09327	0.00232
	0.05568	2.81631		0.04537	1.1157		0.04071	0.38729			0.05568	2.81631		0.08276	0.05561		0.12	0.6311		0.09327	0.00214
	0.05455	2.67958		0.04629	1.02429		0.03992	0.30622			0.05455	2.67958		0.08362	0.05598		0.1225	0.63366		0.09423	0.00193
	0.05568	2.6636		0.0463	0.90471		0.0408	0.26234			0.05568	2.6636		0.08362	0.05667		0.12125	0.63602		0.09519	0.00189
	0.05682	2.66922		0.0463	1.15265		0.0408	0.21073			0.05682	2.66922		0.08448	0.05746		0.1225	0.63973		0.09519	0.00204
	0.05795	2.81084		0.0463	0.97874		0.0408	0.24313			0.05795	2.81084		0.08534	0.05801		0.12375	0.64584		0.09615	0.00222
	0.05688	2.64705		0.04722	1.05222		0.0408	0.27372			0.05688	2.64705		0.08534	0.05846		0.12375	0.65254		0.09712	0.00229
	0.05767	2.86812		0.04637	1.17024		0.04168	0.38741			0.05767	2.86812		0.08621	0.05917		0.12625	0.65716		0.09808	0.00231
	0.05795	2.70195		0.04735	1.09144		0.04168	0.33423			0.05795	2.70195		0.08793	0.06016		0.12625	0.66001		0.09808	0.00238
	0.05795	2.83227		0.04907	1.11847		0.04168	0.46559			0.05795	2.83227		0.08707	0.06092		0.12625	0.66441		0.1	0.00258
	0.05795	2.94908		0.04867	1.02505		0.04168	0.44286			0.05795	2.94908		0.08793	0.06105		0.12875	0.67245		0.1	0.00283
	0.05909	2.7463		0.04907	1.32885		0.04169	0.48691			0.05909	2.7463		0.08879	0.06081		0.12875	0.68143		0.1	0.00298
	0.05909	2.8832		0.04907	0.99655		0.04168	0.48383			0.05909	2.8832		0.08879	0.06064		0.12875	0.68668		0.10096	0.00297
	0.06023	2.97424		0.04893	1.30382		0.04255	0.39626			0.06023	2.97424		0.08966	0.06051		0.13125	0.68776		0.10192	0.00291
	0.06023	2.90311		0.04908	1.10232		0.04343	0.29206			0.06023	2.90311		0.09138	0.06022		0.13125	0.68776		0.10288	0.00291
	0.06023	2.90791		0.05	1.28556		0.0432	0.41575			0.06023	2.90791		0.09052	0.05995		0.13125	0.68849		0.10385	0.00298
	0.06023	2.87031		0.05	1.11723		0.04255	0.46267			0.06023	2.87031		0.09138	0.06017		0.13375	0.69046		0.10385	0.00298
	0.06086	3.01247		0.05	1.16471		0.04343	0.42793			0.06086	3.01247		0.09224	0.06098		0.13375	0.69454		0.10385	0.00281
	0.06136	2.92692		0.05068	1.41338		0.04431	0.33897			0.06136	2.92692		0.09224	0.06194		0.13375	0.70042		0.10481	0.0026
	0.06136	2.92519		0.05093	1.23836		0.04431	0.4159			0.06136	2.92519		0.0931	0.06271		0.13625	0.7064		0.10577	0.00248
	0.06137	2.95747		0.05082	1.21424		0.04519	0.35009			0.06137	2.95747		0.09483	0.0634		0.13625	0.71113		0.10577	0.00242
	0.0625	2.98066		0.05092	1.18666		0.04519	0.31063			0.0625	2.98066		0.09397	0.06422		0.13625	0.71498		0.10673	0.00244
	0.0625	3.05649		0.05185	1.28759		0.04601	0.50023			0.0625	3.05649		0.09483	0.06515		0.13875	0.72023		0.10769	0.00247
	0.06364	2.92135		0.05185	1.34282		0.04601	0.47405			0.06364	2.92135		0.09569	0.06608		0.13875	0.72807		0.10769	0.00243
	0.06379	3.05342		0.05185	1.44126		0.04606	0.33238			0.06379	3.05342		0.09569	0.06697		0.13875	0.73588		0.10865	0.00241
	0.06469	3.17973		0.05278	1.18234		0.04694	0.48473			0.06469	3.17973		0.09655	0.06768		0.14125	0.74129		0.10962	0.00258
	0.06364	3.03829		0.05278	1.36262		0.04606	0.44177			0.06364	3.03829		0.09828	0.06804		0.14125	0.74641		0.10962	0.00285
	0.06477	3.12035		0.0537	1.40255		0.04606	0.42552			0.06477	3.12035		0.09741	0.06806		0.14125	0.75379		0.11058	0.00302
	0.06591	3.11086		0.05278	1.1757		0.04782	0.37548			0.06591	3.11086		0.09828	0.06807		0.1425	0.76188		0.11154	0.00305
	0.06591	3.20776		0.05278	1.4433		0.04782	0.62917			0.06591	3.20776		0.1	0.06836		0.145	0.76781		0.11154	0.00304
	0.06591	3.16513		0.05278	1.50951		0.04782	0.34761			0.06591	3.16513		0.09914	0.06884		0.14375	0.77192		0.11346	0.00314
	0.06592	3.12305		0.05463	1.33271		0.04782	0.48264			0.06592	3.12305		0.1	0.06929		0.145	0.77668		0.11346	0.00327
	0.06704	3.24872		0.05463	1.43327		0.0487	0.53463			0.06704	3.24872		0.10086	0.06985		0.1475	0.78252		0.11346	0.00328
	0.06705	3.15014		0.05463	1.28335		0.04869	0.37551			0.06705	3.15014		0.10086	0.07059		0.14625	0.7872		0.11538	0.00315
	0.06704	3.19712		0.05496	1.5413		0.04869	0.4362			0.06704	3.19712		0.10172	0.07106		0.1475	0.78937		0.11538	0.00304
	0.06932	3.21579		0.05556	1.41632		0.04869	0.46111			0.06932	3.21579		0.10259	0.07077		0.14875	0.79146		0.11538	0.00301
	0.0682	3.28371		0.05556	1.3824		0.04958	0.34544			0.0682	3.28371		0.10259	0.06984		0.15	0.79695		0.11731	0.00298
	0.06931	3.23186		0.05556	1.44297		0.04957	0.50373			0.06931	3.23186		0.10345	0.06908		0.15	0.80474		0.11731	0.00285
	0.06827	3.07456		0.05648	1.42858		0.05045	0.44046			0.06827	3.07456		0.10431	0.06931		0.15125	0.81122		0.11731	0.00272
	0.06932	3.30309		0.05645	1.43156		0.05045	0.42933			0.06932	3.30309		0.10431	0.07055		0.15125	0.81623		0.11923	0.00271
	0.07042	3.26924		0.05717	1.51517		0.05045	0.52736			0.07042	3.26924		0.10517	0.07201		0.15375	0.82153		0.11923	0.00275
	0.06973	3.25493		0.05741	1.34899		0.05133	0.45139			0.06973	3.25493		0.1069	0.07284		0.15375	0.82704		0.11923	0.00273
	0.07045	3.30643		0.05741	1.54607		0.05133	0.54819			0.07045	3.30643		0.10603	0.07294		0.15375	0.83245		0.12019	0.00274
	0.07045	3.43732		0.05741	1.39271		0.05217	0.42028			0.07045	3.43732		0.1069	0.07296		0.15625	0.83848		0.12115	0.00286
	0.07045	3.21678		0.05833	1.36815		0.05133	0.43277			0.07045	3.21678		0.10776	0.07372		0.15625	0.84516		0.12212	0.00307
	0.07159	3.36104		0.05833	1.63503		0.0522	0.67061			0.07159	3.36104		0.10776	0.07541		0.15625	0.85228		0.12212	0.00331
	0.07136	3.22018		0.05926	1.55606		0.0522	0.4857			0.07136	3.22018		0.10862	0.07745		0.15875	0.85979		0.12212	0.00348
	0.07159	3.3078		0.05833	1.53119		0.0522	0.53384			0.07159	3.3078		0.10948	0.07897		0.15875	0.86618		0.12308	0.00349
	0.0727	3.23616		0.05926	1.57612		0.0522	0.55794			0.0727	3.23616		0.10948	0.07928		0.15875	0.86993		0.125	0.0034
	0.07273	3.32482		0.05926	1.59142		0.0522	0.52094			0.07273	3.32482		0.11034	0.07838		0.16125	0.87258		0.125	0.00342
	0.07386	3.40273		0.06017	1.5413		0.05367	0.57568			0.07386	3.40273		0.11121	0.07709		0.16125	0.87653		0.125	0.00358
	0.07273	3.45426		0.06019	1.56692		0.05396	0.56622			0.07273	3.45426		0.11121	0.07647		0.16125	0.88166		0.12692	0.00365
	0.07386	3.24936		0.06033	1.59736		0.05396	0.51497			0.07386	3.24936		0.11207	0.07686		0.16375	0.88794		0.12596	0.00347
	0.07386	3.41624		0.06023	1.59261		0.05396	0.57572			0.07386	3.41624		0.11293	0.07768		0.16375	0.89542		0.12692	0.00321
	0.07498	3.35265		0.06024	1.6669		0.05483	0.42438			0.07498	3.35265		0.11293	0.07821		0.16375	0.90166		0.12885	0.00312
	0.075	3.47627		0.06196	1.56173		0.05483	0.50827			0.075	3.47627		0.11379	0.07828		0.16625	0.90545		0.12885	0.00318
	0.075	3.20465		0.0613	1.71649		0.05483	0.49423			0.075	3.20465		0.11466	0.07831		0.16625	0.9099		0.12885	0.00318
	0.07541	3.52508		0.06204	1.52381		0.05483	0.56815			0.07541	3.52508		0.11466	0.0788		0.16625	0.91738		0.13077	0.00314
	0.07614	3.53134		0.06112	1.59162		0.05484	0.63915			0.07614	3.53134		0.11552	0.07993		0.1675	0.92621		0.13077	0.00311
	0.07727	3.57561		0.06204	1.65319		0.05574	0.3401			0.07727	3.57561		0.11638	0.08144		0.16875	0.93381		0.13077	0.00316
	0.07727	3.35497		0.06296	1.68527		0.05659	0.50343			0.07727	3.35497		0.11638	0.08281		0.16875	0.93994		0.13269	0.00326
	0.07727	3.58625		0.06296	1.70745		0.05659	0.6956			0.07727	3.58625		0.11724	0.08362		0.17125	0.94662		0.13269	0.00334
	0.07727	3.45966		0.06296	1.52319		0.05659	0.53752			0.07727	3.45966		0.1181	0.08394		0.17125	0.9549		0.13269	0.00343
	0.07614	3.42978		0.06296	1.61263		0.05659	0.76134			0.07614	3.42978		0.1181	0.08431		0.17125	0.96301		0.13462	0.00355
	0.07841	3.46182		0.06311	1.64785		0.05747	0.62131			0.07841	3.46182		0.11897	0.0852		0.17375	0.96861		0.13462	0.0036
	0.07955	3.47818		0.06389	1.78698		0.05747	0.49608			0.07955	3.47818		0.11897	0.0864		0.17375	0.97232		0.13462	0.00356
	0.07955	3.31735		0.06471	1.62431		0.05747	0.55059			0.07955	3.31735		0.11983	0.08727		0.17375	0.97671		0.13654	0.00358
	0.07954	3.39402		0.06389	1.69053		0.0592	0.74816			0.07954	3.39402		0.12069	0.08743		0.17625	0.98319		0.13654	0.00371
	0.07955	3.32269		0.06481	1.87238		0.05834	0.53049			0.07955	3.32269		0.12155	0.08717		0.17625	0.99035		0.13654	0.00379
	0.08068	3.36087		0.06481	1.6638		0.05922	0.61265			0.08068	3.36087		0.12155	0.08699		0.17625	0.99591		0.13846	0.00373
	0.08068	3.35952		0.06484	1.72924		0.05922	0.65059			0.08068	3.35952		0.12241	0.08717		0.17875	0.99957		0.13846	0.0036
	0.08084	3.38228		0.06574	1.74434		0.05922	0.57325			0.08084	3.38228		0.12328	0.0876		0.17875	1.00191		0.13846	0.00358
	0.08145	3.29319		0.06667	1.62456		0.05922	0.64827			0.08145	3.29319		0.12328	0.08806		0.18	1.00101		0.14038	0.00365
	0.08977	0.49908		0.06667	1.82973		0.05998	0.66731			0.08977	0.49908		0.12414	0.08845		0.18	0.9923		0.14038	0.00366
	0.08977	0.27788		0.06666	1.80776		0.05922	0.72728			0.08977	0.27788		0.125	0.08886		0.1825	0.97248		0.14038	0.00357
	0.09091	0.28947		0.06759	1.93981		0.0601	0.76873			0.09091	0.28947		0.12586	0.08941		0.18125	0.94429		0.14231	0.00355
	0.09091	0.2285		0.06759	1.8487		0.06066	0.59015			0.09091	0.2285		0.12586	0.09021		0.18375	0.9173		0.14231	0.00361
	0.09091	0.23678		0.06759	1.97232		0.06099	0.66435			0.09091	0.23678		0.12672	0.09121		0.18375	0.90234		0.14327	0.00367
	0.09093	0.21474		0.06759	1.9169		0.06185	0.75343			0.09093	0.21474		0.12672	0.09223		0.18375	0.90252		0.14327	0.00375
	0.09205	0.48895		0.06904	1.9805		0.06098	0.51906			0.09205	0.48895		0.12845	0.09309		0.185	0.91068		0.14327	0.00386
	0.09091	0.33407		0.06865	1.82235		0.06185	0.65173			0.09091	0.33407		0.12845	0.09383		0.18625	0.91823		0.14423	0.00388
	0.09228	0.27895		0.06867	1.88288		0.06185	0.61778			0.09228	0.27895		0.12845	0.09464		0.18625	0.92423		0.14615	0.00382
	0.09205	0.45215		0.06944	1.93445		0.06185	0.60904			0.09205	0.45215		0.12931	0.09554		0.18875	0.93228		0.14615	0.00383
	0.09205	0.3134		0.06944	1.95754		0.06209	0.80006			0.09205	0.3134		0.13103	0.09625		0.18875	0.94219		0.14615	0.00395
	0.09141	0.39687		0.06944	1.95336		0.06273	0.83889			0.09141	0.39687		0.13017	0.09656		0.18875	0.95039		0.14808	0.00399
	0.09205	0.42174		0.07037	1.87899		0.06285	0.65492			0.09205	0.42174		0.13103	0.09652		0.19	0.95664		0.14808	0.00387
	0.09318	0.18627		0.07037	1.90091		0.06291	0.76465			0.09318	0.18627		0.13276	0.09635		0.1925	0.9637		0.14808	0.00375
	0.09342	0.54395		0.07039	2.00809		0.06361	0.64377			0.09342	0.54395		0.1319	0.09625		0.19125	0.97166		0.15	0.00381
	0.09318	0.31341		0.0713	1.93487		0.06361	0.78514			0.09318	0.31341		0.13276	0.0964		0.1925	0.97886		0.15	0.00395
	0.09312	0.44695		0.0716	2.01772		0.06433	0.64573			0.09312	0.44695		0.13448	0.09693		0.19375	0.98629		0.15	0.00394
	0.09318	0.3643		0.0713	1.98359		0.06408	0.7496			0.09318	0.3643		0.13362	0.09768		0.19375	0.99567		0.15096	0.00384
	0.09205	0.29871		0.07174	2.06989		0.06536	0.64587			0.09205	0.29871		0.13448	0.09831		0.195	1.00483		0.15192	0.00379
	0.09285	0.35006		0.07144	2.07414		0.06536	0.82982			0.09285	0.35006		0.13534	0.09874		0.19625	1.01057		0.15192	0.00384
	0.09432	0.56323		0.07222	2.0162		0.06536	0.7411			0.09432	0.56323		0.13534	0.09921		0.19625	1.01444		0.15288	0.00394
	0.09205	0.31663		0.07222	2.10132		0.06536	0.76177			0.09205	0.31663		0.13621	0.09996		0.1975	1.0205		0.15385	0.00399
	0.09318	0.52261		0.07301	2.07297		0.06536	0.8074			0.09318	0.52261		0.13707	0.10097		0.19875	1.02869		0.15481	0.00398
	0.09318	0.39354		0.07315	2.10992		0.06536	0.74384			0.09318	0.39354		0.13707	0.10204		0.19875	1.03644		0.15481	0.00399
	0.09432	0.32415		0.0732	1.95614		0.06599	0.69764			0.09432	0.32415		0.13879	0.10293		0.2	1.04383		0.15577	0.00406
	0.09318	0.4453		0.07315	1.95001		0.06624	0.87887			0.09318	0.4453		0.13879	0.1036		0.20125	1.05201		0.15577	0.00412
	0.09318	0.29649		0.07407	1.93134		0.06662	0.70188			0.09318	0.29649		0.13879	0.1042		0.20125	1.05924		0.15769	0.00416
	0.09432	0.46642		0.07314	2.01824		0.06676	0.81379			0.09432	0.46642		0.14052	0.10488		0.2025	1.06353		0.15769	0.00421
	0.09432	0.54354		0.0744	2.05848		0.06712	0.7349			0.09432	0.54354		0.14138	0.10561		0.20375	1.06686		0.15769	0.00424
	0.09432	0.50496		0.07593	2.18384		0.06711	0.90806			0.09432	0.50496		0.14052	0.10628		0.20375	1.07299		0.15865	0.00423
	0.09545	0.38602		0.07593	2.04291		0.06796	0.92585			0.09545	0.38602		0.14138	0.10685		0.205	1.0828		0.15962	0.0042
	0.09545	0.46943		0.07686	2.1001		0.06797	0.81621			0.09545	0.46943		0.14224	0.10728		0.20625	1.09337		0.15962	0.00419
	0.09545	0.36322		0.07593	2.13901		0.06804	0.75013			0.09545	0.36322		0.14224	0.10747		0.20625	1.10166		0.16058	0.0042
	0.09645	0.43089		0.07593	2.06091		0.06887	0.80258			0.09645	0.43089		0.1431	0.10748		0.2075	1.10736		0.16154	0.0042
	0.09544	0.37357		0.07685	2.27851		0.06887	0.66761			0.09544	0.37357		0.14397	0.10754		0.20875	1.11226		0.16154	0.00416
	0.09659	0.36449		0.07685	2.13744		0.06887	0.66726			0.09659	0.36449		0.14397	0.10784		0.20875	1.11846		0.1625	0.00415
	0.09659	0.45958		0.07778	2.09555		0.06975	0.93307			0.09659	0.45958		0.14483	0.1083		0.21	1.12676		0.16346	0.00418
	0.09659	0.44209		0.07775	2.26685		0.06918	0.75109			0.09659	0.44209		0.14569	0.10882		0.21125	1.13579		0.16346	0.00423
	0.09773	0.4556		0.07693	2.0016		0.06975	0.69485			0.09773	0.4556		0.14655	0.10945		0.21125	1.14303		0.16442	0.00431
	0.09659	0.38807		0.07778	2.25946		0.06974	0.88376			0.09659	0.38807		0.14655	0.11031		0.2125	1.14752		0.16442	0.00437
	0.09773	0.45089		0.07778	2.317		0.07062	0.86066			0.09773	0.45089		0.14828	0.11153		0.21375	1.15142		0.16538	0.00438
	0.09763	0.38328		0.0787	2.15224		0.07055	0.78962			0.09763	0.38328		0.14741	0.11312		0.21375	1.15781		0.16635	0.0044
	0.09773	0.48407		0.0787	2.15508		0.07162	0.88344			0.09773	0.48407		0.14828	0.11459		0.215	1.16658		0.16731	0.00447
	0.09773	0.41789		0.0793	2.33577		0.0715	0.69618			0.09773	0.41789		0.15	0.11493		0.21625	1.17479		0.16731	0.00453
	0.09773	0.49926		0.0787	2.24466		0.0715	0.83941			0.09773	0.49926		0.14914	0.11372		0.21625	1.18101		0.16827	0.00454
	0.09773	0.50724		0.07779	2.23511		0.07238	0.97519			0.09773	0.50724		0.15	0.11204		0.2175	1.18661		0.16827	0.00452
	0.09886	0.56422		0.08056	2.41972		0.07326	0.85175			0.09886	0.56422		0.15086	0.11154		0.21875	1.19312		0.16923	0.0045
	0.09886	0.37771		0.0805	2.28924		0.07326	0.90406			0.09886	0.37771		0.15086	0.11259		0.21875	1.19985		0.17019	0.00449
	0.09998	0.50247		0.08056	2.37942		0.07326	0.96474			0.09998	0.50247		0.15172	0.11388		0.22	1.20465		0.17019	0.00447
	0.1	0.36673		0.08056	2.41258		0.07326	0.7837			0.1	0.36673		0.15259	0.11368		0.2225	1.20715		0.17115	0.00445
	0.10114	0.44528		0.08148	2.30023		0.07413	0.8335			0.10114	0.44528		0.15259	0.11153		0.2225	1.20983		0.17212	0.00445
	0.1	0.51663		0.08056	2.36982		0.07357	0.82206			0.1	0.51663		0.15431	0.10889		0.2225	1.2149		0.17212	0.00447
	0.10076	0.40982		0.08056	2.28617		0.07413	0.85935			0.10076	0.40982		0.15517	0.10815		0.22375	1.22184		0.17308	0.00446
	0.10114	0.4014		0.08148	2.42807		0.07413	0.90495			0.10114	0.4014		0.15431	0.1108		0.225	1.22819		0.17404	0.00446
	0.10114	0.34977		0.08148	2.44141		0.07452	0.91468			0.10114	0.34977		0.15517	0.11612		0.225	1.23154		0.175	0.00452
	0.10227	0.415		0.08148	2.29826		0.07501	0.97948			0.10227	0.415		0.15603	0.12134		0.2275	1.23194		0.175	0.0046
	0.10227	0.40856		0.08334	2.48476		0.0756	0.85528			0.10227	0.40856		0.15603	0.12323		0.22625	1.23246		0.17596	0.00458
	0.10228	0.41374		0.08241	2.57147		0.07501	0.77915			0.10228	0.41374		0.15776	0.12053		0.2275	1.23596		0.17692	0.0045
	0.10341	0.50207		0.08333	2.42457		0.07579	0.85148			0.10341	0.50207		0.15776	0.11525		0.22875	1.24286		0.17692	0.00456
	0.10409	0.38252		0.08426	2.41879		0.07589	0.76553			0.10409	0.38252		0.15776	0.11158		0.22875	1.25204		0.17885	0.00475
	0.10341	0.25097		0.08333	2.38374		0.07624	1.05202			0.10341	0.25097		0.15948	0.1126		0.23	1.2604		0.17885	0.00484
	0.10378	0.38866		0.08425	2.38795		0.07676	0.74383			0.10378	0.38866		0.15948	0.11741		0.23125	1.26491		0.17885	0.00474
	0.10568	0.31039		0.08426	2.43374		0.07676	0.93095			0.10568	0.31039		0.15948	0.12174		0.23125	1.26694		0.18077	0.00467
	0.10455	0.41456		0.08426	2.35505		0.07676	0.88699			0.10455	0.41456		0.16034	0.12194		0.2325	1.27042		0.18077	0.00475
	0.10545	0.39211		0.08519	2.45719		0.07676	0.74811			0.10545	0.39211		0.16121	0.11827		0.235	1.27638		0.18077	0.00482
	0.10568	0.40846		0.08523	2.48303		0.07677	0.85544			0.10568	0.40846		0.16121	0.11434		0.23375	1.28308		0.18269	0.00478
	0.10568	0.35225		0.08519	2.43941		0.07764	0.81509			0.10568	0.35225		0.16207	0.11358		0.235	1.28961		0.18269	0.00469
				0.08601	2.47264		0.07696	0.87994						0.16293	0.11652		0.23625	1.29632		0.18269	0.0047
				0.08611	2.54721		0.07764	0.89082						0.16293	0.12108		0.23625	1.30268		0.18365	0.00479
				0.08603	2.37654		0.07852	1.02861						0.16466	0.12471		0.2375	1.30713		0.18462	0.00482
				0.0868	2.3852		0.07852	0.94718						0.16466	0.12622		0.23875	1.31026		0.18462	0.00475
				0.08704	2.52726		0.07838	1.00631						0.16466	0.12608		0.23875	1.31553		0.18558	0.00477
				0.08702	2.5089		0.0794	1.0277						0.16552	0.12568		0.24	1.32473		0.18654	0.00491
				0.08796	2.47537		0.0794	0.81946						0.16638	0.12626		0.24125	1.33431		0.18654	0.00498
				0.08875	2.49986		0.0794	0.94792						0.16638	0.12816		0.24125	1.33913		0.1875	0.00494
				0.08804	2.41801		0.0794	1.17848						0.16724	0.13062		0.2425	1.33905		0.18846	0.00493
				0.08889	2.52021		0.0795	0.93864						0.1681	0.13243		0.24375	1.33919		0.18846	0.00501
				0.08889	2.66645		0.08027	0.93934						0.16897	0.1329		0.24375	1.34358		0.19038	0.00505
				0.08897	2.73861		0.08028	0.93735						0.16897	0.13247		0.245	1.35109		0.19038	0.00502
				0.09073	2.7555		0.08115	0.94824						0.17069	0.1321		0.2475	1.35838		0.19135	0.00502
				0.08981	2.47022		0.08115	0.81252						0.16983	0.13213		0.24625	1.3644		0.19135	0.00508
				0.08996	2.59129		0.08203	1.04797						0.17069	0.13214		0.2475	1.3701		0.19231	0.00511
				0.08981	2.71297		0.08203	0.96155						0.17155	0.13194		0.24875	1.37645		0.19231	0.00506
				0.09074	2.5498		0.08203	0.94841						0.17155	0.13198		0.25	1.38355		0.19327	0.00505
				0.09074	2.54358		0.08203	0.88862						0.17241	0.13289		0.25	1.3901		0.19423	0.00514
				0.09167	2.72566		0.08291	1.02738						0.17328	0.13459		0.2525	1.39538		0.19423	0.00517
				0.09159	2.51103		0.08227	1.14846						0.17328	0.13625		0.2525	1.40113		0.19519	0.00512
				0.09167	2.62631		0.08378	1.11948						0.175	0.13695		0.2525	1.40857		0.19615	0.00512
				0.09246	2.65992		0.08313	0.7502						0.175	0.13666		0.25375	1.41721		0.19712	0.0052
				0.09167	2.56791		0.08301	0.99203						0.175	0.13657		0.255	1.42627		0.19712	0.00529
				0.09167	2.40559		0.08466	1.0093						0.17586	0.13796		0.255	1.43368		0.19808	0.00531
				0.09259	2.49277		0.08466	0.89159						0.17759	0.14077		0.2575	1.43729		0.19808	0.00528
				0.0963	0.48623		0.08554	0.86877						0.17672	0.14349		0.25625	1.43918		0.19904	0.00525
				0.0963	0.72233		0.08554	1.02007						0.17759	0.14466		0.2575	1.44397		0.2	0.0053
				0.09718	0.56043		0.08641	0.91861						0.17845	0.14409		0.26	1.45297		0.20096	0.00534
				0.09722	0.64185		0.08478	0.95772						0.17845	0.14274		0.25875	1.46306		0.20096	0.00538
				0.09722	0.71123		0.08554	1.00879						0.17931	0.14185		0.26	1.47005		0.20192	0.00544
				0.09722	0.54188		0.08592	1.03461						0.18017	0.14218		0.26125	1.47317		0.20192	0.00544
				0.09815	0.8697		0.08641	0.77316						0.18017	0.14364		0.26125	1.47588		0.20288	0.00535
				0.09907	0.59596		0.08694	0.96446						0.18103	0.1454		0.2625	1.48111		0.20385	0.00531
				0.09907	0.68818		0.08729	0.86588						0.18103	0.14646		0.26375	1.48805		0.20385	0.00535
				0.09907	0.56726		0.08729	1.03295						0.1819	0.14632		0.26375	1.49495		0.20481	0.0054
				0.09907	0.49381		0.08731	0.84996						0.18276	0.14529		0.265	1.50144		0.20577	0.00543
				0.09963	0.63983		0.08743	0.98883						0.18362	0.14434		0.26625	1.50748		0.20673	0.00541
				0.09907	0.67223		0.08817	1.09497						0.18362	0.1446		0.2675	1.51267		0.20673	0.0054
				0.10092	0.68808		0.08817	1.11854						0.18448	0.14648		0.2675	1.51708		0.20769	0.00547
				0.10172	0.70357		0.08905	0.85821						0.18534	0.14913		0.26875	1.52199		0.20769	0.00554
				0.10093	0.57646		0.08992	1.10928						0.18534	0.15117		0.26875	1.52883		0.20962	0.00556
				0.10093	0.63927		0.08992	0.93557						0.18621	0.15204		0.27	1.53707		0.20865	0.00557
				0.1	0.59988		0.09168	-0.2542						0.18707	0.15239		0.27125	1.54507		0.20962	0.0056
				0.10093	0.56842		0.09168	-0.15453						0.18707	0.15298		0.27125	1.55188		0.21058	0.00563
				0.1	0.67172		0.09168	-0.13053						0.18793	0.15391		0.2725	1.55698		0.21058	0.00567
				0.1	0.6345		0.09168	0.02059						0.18879	0.15483		0.27375	1.56077		0.21154	0.00573
				0.10185	0.63715		0.09168	-0.14246						0.18879	0.15559		0.27375	1.56549		0.21346	0.00577
				0.10093	0.68537		0.09175	-0.09413						0.18966	0.15622		0.27625	1.57215		0.2125	0.00575
				0.10185	0.59979		0.09255	0.0301						0.19052	0.15665		0.27625	1.57879		0.21346	0.00569
				0.10185	0.71988		0.09255	-0.12364						0.19052	0.15682		0.27625	1.58443		0.21538	0.00567
				0.10185	0.37875		0.09343	-0.10066						0.19138	0.1568		0.2775	1.59064		0.21538	0.00567
				0.10185	0.75827		0.09343	-0.1625						0.19224	0.15683		0.28	1.59753		0.21538	0.00565
				0.10215	0.45885		0.09431	-0.04729						0.19224	0.15716		0.28	1.60289		0.21731	0.00568
				0.10278	0.75116		0.09343	0.14463						0.1931	0.15795		0.28	1.60691		0.21731	0.00572
				0.10278	0.61555		0.09432	-0.06802						0.19397	0.15917		0.2825	1.61224		0.21731	0.00576
				0.10278	0.67655		0.09431	0.21745						0.19397	0.16057		0.28125	1.61908		0.21923	0.00582
				0.10278	0.57706		0.09519	-0.13717						0.19483	0.16169		0.2825	1.62506		0.21923	0.00585
				0.1037	0.73398		0.09435	-0.05959						0.19569	0.16224		0.28375	1.62947		0.21923	0.00583
				0.1037	0.65153		0.09519	0.07572						0.19569	0.16242		0.28375	1.63359		0.22115	0.00583
				0.10372	0.52996		0.09519	0.10477						0.19655	0.16277		0.285	1.63842		0.22115	0.00588
				0.10463	0.68817		0.09606	0.0886						0.19741	0.16372		0.28625	1.64428		0.22115	0.00598
				0.10463	0.63569		0.09694	-0.27752						0.19828	0.16522		0.28625	1.65177		0.22308	0.00606
				0.10556	0.5912		0.09665	-0.07035						0.19828	0.16667		0.28875	1.66083		0.22308	0.00598
				0.10555	0.6678		0.09694	-0.02692						0.2	0.16748		0.28875	1.66952		0.22308	0.00587
				0.10556	0.53325		0.09606	0.10918						0.19914	0.16755		0.28875	1.67564		0.225	0.00594
				0.10622	0.51017		0.09694	-0.16101						0.2	0.1673		0.29	1.68009		0.225	0.00609
				0.10556	0.61578		0.09694	-0.05123						0.20086	0.16725		0.29125	1.68582		0.225	0.00609
				0.10741	0.54973		0.09694	-0.12271						0.20086	0.16769		0.29125	1.69394		0.22692	0.00593
				0.10741	0.59384		0.09782	-0.03038						0.20172	0.16855		0.29375	1.70291		0.22692	0.00587
				0.10648	0.52927		0.09782	-0.05592						0.20259	0.16954		0.29375	1.71079		0.22692	0.00599
				0.10741	0.67226		0.09782	-0.14121						0.20259	0.1703		0.29375	1.71722		0.22885	0.00612
				0.10833	0.69288		0.0987	0.08515						0.20345	0.17059		0.295	1.72347		0.22885	0.0061
				0.10833	0.56917		0.09782	0.05472						0.20431	0.17041		0.29625	1.73045		0.22885	0.00603
				0.10833	0.55488		0.09813	0.02853						0.20431	0.17014		0.29625	1.7371		0.23077	0.00609
				0.10833	0.73467		0.09957	-0.15504						0.20603	0.17037		0.2975	1.74261		0.23077	0.00622
				0.10833	0.54627		0.09957	-0.24132						0.20603	0.17138		0.29875	1.74757		0.23077	0.00626
				0.109	0.49823		0.09971	0.16445						0.20603	0.17284		0.29875	1.7524		0.23269	0.00624
				0.10833	0.60766		0.09957	-0.2816						0.2069	0.17417		0.3	1.75702		0.23269	0.00626
				0.10833	0.6178		0.0996	0.1409						0.20776	0.17498		0.30125	1.76192		0.23269	0.00631
				0.10924	0.58997		0.10045	-0.00362						0.20776	0.17521		0.30125	1.76759		0.23365	0.00634
				0.10926	0.56876		0.10045	-0.17511						0.20948	0.17524		0.3025	1.77432		0.23462	0.00632
				0.11019	0.65675		0.10133	-0.02943						0.20948	0.17556		0.3025	1.78205		0.23462	0.00631
				0.10926	0.69073		0.10221	0.19284						0.20948	0.17631		0.30375	1.79017		0.23558	0.00635
				0.11019	0.46382		0.1014	-0.35848						0.21034	0.17728		0.305	1.79776		0.23654	0.00634
				0.11111	0.78579		0.10133	-0.01189						0.21121	0.17804		0.30625	1.80474		0.23654	0.0063
				0.11204	0.55791		0.10133	0.26372						0.21121	0.17841		0.30625	1.81195		0.2375	0.00633
				0.1112	0.58973		0.1022	0.15957						0.21207	0.17851		0.3075	1.82013		0.23846	0.00638
				0.11204	0.44924									0.21293	0.17855		0.30875	1.82862		0.23846	0.00636
				0.11204	0.5708									0.21293	0.17858		0.30875	1.83571		0.23942	0.00634
														0.21379	0.1787		0.31	1.8409		0.23942	0.00641
														0.21466	0.17916		0.31125	1.84549		0.24038	0.00653
														0.21466	0.18005		0.31125	1.85088		0.24135	0.00662
														0.21638	0.18097		0.3125	1.85766		0.24135	0.00662
														0.21638	0.18143		0.31375	1.86538		0.24231	0.0066
														0.21638	0.18149		0.31375	1.87296		0.24327	0.0066
														0.2181	0.18174		0.315	1.87988		0.24327	0.00663
														0.2181	0.1826		0.3175	1.88613		0.24423	0.00666
														0.2181	0.18396		0.31625	1.89177		0.24519	0.00668
														0.21983	0.18538		0.3175	1.89775		0.24615	0.00672
														0.21983	0.18631		0.31875	1.90525		0.24615	0.00675
														0.21983	0.18637		0.31875	1.91293		0.24712	0.00675
														0.22155	0.18564		0.32125	1.91782		0.24712	0.00671
														0.22155	0.18457		0.32125	1.92001		0.24808	0.00668
														0.22155	0.18386		0.32125	1.92321		0.24904	0.00669
														0.22241	0.18418		0.32375	1.92957		0.25	0.00673
														0.22328	0.18561		0.32375	1.93611		0.25	0.00678
														0.22328	0.18751		0.32375	1.93901		0.25096	0.00685
														0.225	0.18903		0.32625	1.93965		0.25192	0.00689
														0.225	0.18973		0.32625	1.94191		0.25288	0.00689
														0.225	0.18977		0.32625	1.94691		0.25288	0.00689
														0.22586	0.18982		0.3275	1.9542		0.25385	0.00694
														0.22672	0.19054		0.32875	1.96218		0.25385	0.00699
														0.22672	0.19197		0.32875	1.96726		0.25577	0.007
														0.22759	0.19356		0.33	1.96912		0.25577	0.00702
														0.22931	0.19458		0.3325	1.97267		0.25577	0.00706
														0.22845	0.1947		0.33125	1.97987		0.25673	0.00708
														0.22931	0.19419		0.3325	1.98713		0.25769	0.00705
														0.23103	0.19373		0.33375	1.99261		0.25769	0.00701
														0.23017	0.19384		0.33375	1.99779		0.25962	0.00698
														0.23103	0.1945		0.335	2.00171		0.25865	0.00698
														0.2319	0.19537		0.33625	2.0028		0.25962	0.007
														0.23276	0.19618		0.33625	2.004		0.26154	0.00709
														0.23276	0.19674		0.3375	2.008		0.26154	0.00717
														0.23362	0.19695		0.33875	2.01271		0.26154	0.00718
														0.23362	0.19691		0.33875	2.01626		0.26346	0.00716
														0.23534	0.19699		0.34	2.01961		0.26346	0.00718
														0.23621	0.19747		0.34125	2.02377		0.26346	0.00723
														0.23534	0.19838		0.34125	2.02936		0.26538	0.00731
														0.23707	0.19946		0.3425	2.03621		0.26538	0.00733
														0.23793	0.20028		0.345	2.04303		0.26538	0.00735
														0.23707	0.20054		0.34375	2.04907		0.26731	0.00738
														0.23793	0.20052		0.345	2.05443		0.26731	0.00737
														0.23879	0.2008		0.3475	2.05962		0.26731	0.00734
														0.23879	0.20156		0.3475	2.06527		0.26923	0.00737
														0.23966	0.20255		0.3475	2.07005		0.26827	0.00743
														0.24052	0.20352		0.34875	2.07242		0.26923	0.00741
														0.24052	0.20423		0.34875	2.07418		0.27115	0.00734
														0.24224	0.20448		0.35125	2.07692		0.27115	0.00729
														0.24224	0.20422		0.35125	2.07951		0.27115	0.00731
														0.24224	0.20372		0.35125	2.08226		0.27308	0.00738
														0.2431	0.20334		0.35375	2.08702		0.27308	0.0074
														0.24397	0.20329		0.35375	2.09319		0.27308	0.00741
														0.24397	0.2036		0.35375	2.09917		0.275	0.0075
														0.24483	0.20429		0.35625	2.10459		0.275	0.0076
														0.24569	0.20521		0.35625	2.10869		0.275	0.00764
														0.24569	0.20608		0.35625	2.11103		0.27596	0.00766
														0.24655	0.20668		0.3575	2.11467		0.27692	0.00768
														0.24741	0.20717		0.35875	2.12268		0.27692	0.00771
														0.24741	0.20786		0.35875	2.13251		0.27885	0.0077
														0.24828	0.20877		0.36	2.13955		0.27885	0.00764
														0.24914	0.20973		0.36125	2.14412		0.27885	0.00762
														0.24914	0.21063		0.36125	2.14868		0.28077	0.00766
														0.25	0.21139		0.3625	2.15205		0.28077	0.00769
														0.25086	0.21188		0.365	2.1534		0.28077	0.00767
														0.25086	0.21211		0.36375	2.15623		0.28269	0.00768
														0.25172	0.21236		0.365	2.16293		0.28173	0.00771
														0.25259	0.21289		0.36625	2.17153		0.28269	0.00778
														0.25259	0.21371		0.36625	2.1801		0.28462	0.00785
														0.25345	0.21465		0.36875	2.1874		0.28462	0.00789
														0.25431	0.21553		0.36875	2.19226		0.28462	0.0079
														0.25431	0.21629		0.36875	2.19675		0.28654	0.00794
														0.25517	0.21697		0.37	2.2039		0.28654	0.00797
														0.25603	0.21766		0.37125	2.21196		0.28654	0.00799
														0.25603	0.21843		0.37125	2.21795		0.28846	0.00803
														0.2569	0.21933		0.3725	2.22302		0.28846	0.00804
														0.25776	0.22037		0.37375	2.22885		0.28942	0.00804
														0.25776	0.22139		0.37375	2.23402		0.29038	0.00809
														0.25862	0.22217		0.375	2.2382		0.29038	0.00813
														0.25948	0.22259		0.3775	2.24332		0.29038	0.00807
														0.25948	0.22281		0.37625	2.24918		0.29231	0.00802
														0.26034	0.22316		0.3775	2.25377		0.29231	0.00806
														0.26121	0.22383		0.38	2.25776		0.29231	0.00814
														0.26121	0.22478		0.37875	2.26287		0.29327	0.00816
														0.26207	0.22582		0.38	2.26832		0.29423	0.00812
														0.26293	0.22678		0.3825	2.27298		0.29519	0.00809
														0.26293	0.22747		0.38125	2.27782		0.29519	0.00817
														0.26379	0.22788		0.3825	2.28299		0.29615	0.0083
														0.26466	0.2282		0.38375	2.288		0.29615	0.00833
														0.26466	0.22872		0.38375	2.29324		0.29712	0.00828
														0.26552	0.22953		0.385	2.29745		0.29808	0.00831
														0.26638	0.23041		0.38625	2.29893		0.29904	0.0084
														0.26638	0.23115		0.38625	2.30048		0.3	0.00846
														0.2681	0.23181		0.3875	2.30625		0.3	0.00844
														0.26897	0.23248		0.38875	2.31447		0.3	0.00842
														0.2681	0.23318		0.39	2.32022		0.30192	0.00843
														0.26897	0.23395		0.39	2.32292		0.30192	0.0084
														0.27069	0.23471		0.39125	2.32559		0.30192	0.00835
														0.26983	0.23539		0.39125	2.32937		0.30385	0.00839
														0.27069	0.236		0.3925	2.33323		0.30385	0.00848
														0.27241	0.23662		0.39375	2.33747		0.30385	0.0085
														0.27155	0.23719		0.39375	2.34339		0.30577	0.00848
														0.27241	0.23773		0.395	2.34984		0.30577	0.0085
														0.27328	0.23834		0.39625	2.35483		0.30577	0.0086
														0.27414	0.23897		0.39625	2.35989		0.30673	0.00869
														0.27414	0.23942		0.3975	2.36691		0.30769	0.00871
														0.275	0.23975		0.39875	2.37418		0.30769	0.00868
														0.275	0.24028		0.39875	2.37955		0.30865	0.00868
														0.27672	0.24107		0.4	2.38344		0.30962	0.00875
														0.27672	0.24196		0.40125	2.38731		0.30962	0.0088
														0.27672	0.24292		0.40125	2.39175		0.31154	0.0088
														0.27759	0.24395		0.4025	2.39668		0.31154	0.00877
														0.27845	0.24489		0.40375	2.40197		0.31154	0.00879
														0.27845	0.24565		0.40375	2.40789		0.3125	0.00882
														0.28017	0.24633		0.405	2.41465		0.31346	0.00883
														0.28017	0.24702		0.40625	2.4218		0.31346	0.00882
														0.28017	0.24768		0.40625	2.42894		0.31442	0.00885
														0.2819	0.2483		0.4075	2.43637		0.31538	0.00889
														0.2819	0.24889		0.40875	2.44382		0.31538	0.00889
														0.2819	0.24953		0.40875	2.44974		0.31635	0.00889
														0.28362	0.25023		0.41	2.45345		0.31731	0.00891
														0.28362	0.25085		0.41125	2.45622		0.31731	0.00896
														0.28448	0.25124		0.41125	2.45923		0.31827	0.00901
														0.28448	0.25156		0.4125	2.46282		0.31923	0.00903
														0.28534	0.25211		0.41375	2.46762		0.31923	0.00904
														0.28534	0.25289		0.41375	2.47366		0.32019	0.0091
														0.28621	0.25372		0.415	2.47953		0.32019	0.00915
														0.28707	0.25463		0.41625	2.48394		0.32115	0.00913
														0.28707	0.25564		0.41625	2.48775		0.32212	0.0091
														0.28793	0.2566		0.41875	2.49311		0.32212	0.00914
														0.28879	0.25733		0.41875	2.50024		0.32308	0.0092
														0.28879	0.25785		0.41875	2.50706		0.32404	0.0092
														0.29052	0.25835		0.42	2.51258		0.32404	0.00915
														0.29052	0.25893		0.42125	2.51762		0.325	0.00915
														0.29052	0.25967		0.42125	2.52231		0.32596	0.00923
														0.29224	0.26056		0.42375	2.52649		0.32596	0.00933
														0.29224	0.2614		0.42375	2.53122		0.32692	0.00934
														0.29224	0.26199		0.42375	2.53755		0.32885	0.0093
														0.29397	0.26241		0.425	2.54484		0.32885	0.00928
														0.29397	0.26284		0.4275	2.55036		0.32885	0.00932
														0.29397	0.26337		0.42625	2.55135		0.33077	0.00938
														0.29483	0.26408		0.4275	2.5494		0.33077	0.00942
														0.29655	0.26493		0.42875	2.54955		0.33077	0.00944
														0.29569	0.26582		0.42875	2.55342		0.33173	0.00947
														0.29655	0.26664		0.43125	2.55693		0.33269	0.00947
														0.29828	0.26741		0.43125	2.5573		0.33269	0.00944
														0.29741	0.26806		0.43125	2.55764		0.33365	0.00946
														0.29828	0.26853		0.43375	2.56169		0.33462	0.00952
														0.29914	0.26895		0.43375	2.56825		0.33462	0.0095
														0.29914	0.26955		0.43375	2.57416		0.33558	0.00948
														0.3	0.27034		0.43625	2.57861		0.33654	0.00956
														0.30086	0.27121		0.43625	2.58166		0.3375	0.00968
														0.30086	0.272		0.43625	2.58369		0.3375	0.0097
														0.30172	0.27262		0.43875	2.58788		0.33846	0.00968
														0.30345	0.27311		0.43875	2.59608		0.33846	0.00967
														0.30259	0.2736		0.43875	2.60429		0.33942	0.00971
														0.30345	0.27421		0.44125	2.6091		0.34038	0.0098
														0.30431	0.27504		0.44125	2.61255		0.34038	0.00985
														0.30431	0.27598		0.44125	2.61671		0.34231	0.00981
														0.30517	0.2767		0.44375	2.62136		0.34231	0.00978
														0.30603	0.27706		0.44375	2.62545		0.34231	0.00979
														0.30603	0.27729		0.44375	2.62748		0.34423	0.00982
														0.30776	0.27774		0.445	2.6286		0.34327	0.00986
														0.30776	0.27847		0.44625	2.63234		0.34423	0.00989
														0.30776	0.27935		0.44625	2.63888		0.34519	0.00991
														0.30862	0.28019		0.4475	2.64576		0.34615	0.0099
														0.30948	0.28081		0.44875	2.65261		0.34615	0.00992
														0.30948	0.28114		0.44875	2.65899		0.34712	0.01
														0.31121	0.28143		0.45	2.66352		0.34808	0.01006
														0.31121	0.28195		0.45125	2.66774		0.34904	0.01
														0.31121	0.28279		0.45125	2.67477		0.34904	0.00994
														0.31207	0.28385		0.4525	2.68336		0.35	0.01002
														0.31379	0.28497		0.455	2.68925		0.35096	0.01014
														0.31293	0.28582		0.45375	2.69131		0.35192	0.01016
														0.31379	0.28634		0.455	2.69192		0.35192	0.01012
														0.31466	0.28681		0.45625	2.69428		0.35192	0.01009
														0.31466	0.28747		0.4575	2.69975		0.35385	0.01012
														0.31552	0.28823		0.4575	2.7061		0.35385	0.01018
														0.31638	0.28902		0.45875	2.71039		0.35385	0.01022
														0.31638	0.28985		0.45875	2.71351		0.35577	0.01021
														0.31724	0.29064		0.46	2.71659		0.35577	0.01017
														0.3181	0.29123		0.46125	2.71871		0.35577	0.01018
														0.3181	0.29172		0.46125	2.72127		0.35769	0.01027
														0.31897	0.29234		0.46375	2.72623		0.35769	0.01035
														0.31983	0.29315		0.46375	2.73144		0.35865	0.01035
														0.31983	0.29401		0.46375	2.73538		0.35865	0.01036
														0.32069	0.29487		0.46625	2.74113		0.35962	0.01039
														0.32155	0.2957		0.46625	2.74899		0.35962	0.01043
														0.32155	0.29651		0.46625	2.75468		0.36058	0.01048
														0.32241	0.29724		0.46875	2.75803		0.36154	0.01054
														0.32328	0.29787		0.46875	2.76314		0.36154	0.01054
														0.32328	0.29858		0.47	2.77019		0.3625	0.01048
														0.32414	0.29947		0.47	2.77695		0.36346	0.01043
														0.325	0.30046		0.4725	2.78376		0.36442	0.01045
														0.325	0.30134		0.47125	2.79058		0.36442	0.01054
														0.32586	0.302		0.4725	2.7961		0.36538	0.01061
														0.32672	0.30252		0.47375	2.80187		0.36538	0.01058
														0.32672	0.30307		0.47375	2.81049		0.36635	0.01052
														0.32759	0.30377		0.47625	2.81961		0.36731	0.01058
														0.32845	0.30457		0.47625	2.82525		0.36731	0.01071
														0.32845	0.3054		0.47625	2.82917		0.36827	0.01075
														0.32931	0.30624		0.4775	2.83577		0.36827	0.01073
														0.33017	0.3071		0.47875	2.84436		0.36923	0.0107
														0.33017	0.308		0.47875	2.85109		0.37019	0.01075
														0.33103	0.30892		0.48125	2.85498		0.37115	0.01084
														0.33276	0.30972		0.48125	2.85774		0.37115	0.01088
														0.3319	0.31034		0.48125	2.8609		0.37212	0.01084
														0.33276	0.31091		0.48375	2.86579		0.37308	0.01083
														0.33362	0.31165		0.48375	2.87222		0.37404	0.01087
														0.33362	0.31252		0.48375	2.87787		0.37404	0.01089
														0.33448	0.3133		0.485	2.88281		0.37404	0.01091
														0.33621	0.31396		0.48625	2.88899		0.375	0.01093
														0.33534	0.31464		0.48625	2.89544		0.37596	0.01095
														0.33707	0.31539		0.4875	2.90096		0.37692	0.01103
														0.33793	0.31608		0.48875	2.90764		0.37788	0.01108
														0.33707	0.31664		0.48875	2.91597		0.37788	0.01109
														0.33793	0.31728		0.49	2.92279		0.37885	0.01109
														0.33879	0.31813		0.49125	2.92759		0.37981	0.01109
														0.33879	0.31899		0.49125	2.93355		0.37981	0.01108
														0.34052	0.31963		0.4925	2.94027		0.38077	0.01115
														0.34052	0.3201		0.49375	2.94464		0.38173	0.01125
														0.34052	0.32059		0.49375	2.94815		0.38173	0.01126
														0.34138	0.32131		0.495	2.95442		0.38269	0.01123
														0.34224	0.32222		0.49625	2.96182		0.38269	0.01124
														0.34224	0.32306		0.49625	2.96659		0.38365	0.01132
														0.3431	0.32375		0.4975	2.96943		0.38462	0.0114
														0.34483	0.32437		0.49875	2.97399		0.38462	0.01137
														0.34397	0.325		0.49875	2.9816		0.38558	0.01129
														0.34483	0.32565		0.5	2.99074		0.38654	0.01129
														0.34569	0.32637		0.50125	2.99931		0.38654	0.01137
														0.34569	0.32716		0.50125	3.00626		0.3875	0.01141
														0.34655	0.32789		0.5025	3.01241		0.38846	0.01143
														0.34741	0.3285		0.50375	3.01923		0.38846	0.01145
														0.34741	0.32912		0.50375	3.02704		0.39038	0.01144
														0.34914	0.32985		0.505	3.03527		0.39038	0.01145
														0.34914	0.33063		0.50625	3.04369		0.39038	0.01154
														0.34914	0.33144		0.50625	3.05217		0.39135	0.01164
														0.35086	0.33228		0.5075	3.06029		0.39231	0.01164
														0.35086	0.33299		0.5075	3.06754		0.39231	0.01157
														0.35086	0.33344		0.50875	3.07383		0.39327	0.01156
														0.35172	0.33388		0.51	3.07968		0.39423	0.01165
														0.35259	0.33458		0.51	3.08565		0.39423	0.01172
														0.35345	0.33542		0.51125	3.09173		0.39519	0.01173
														0.35431	0.33621		0.5125	3.09814		0.39519	0.01166
														0.35431	0.33702		0.51375	3.0964		0.39615	0.0116
														0.35431	0.33792		0.51375	2.99107		0.39712	0.01166
														0.35603	0.3388		0.515	2.55465		0.39712	0.01179
														0.35603	0.33962		0.51625	1.69162		0.39808	0.01185
														0.35603	0.34042		0.51625	0.72854		0.39904	0.01185
														0.3569	0.34127		0.5175	0.11266		0.4	0.01186
														0.35862	0.34213		0.5175	-0.09501		0.4	0.01188
														0.35776	0.34288		0.5175	-0.12326		0.40096	0.01192
														0.35862	0.34355		0.5175	-0.12492		0.40096	0.01196
														0.35948	0.34428					0.40192	0.01198
														0.35948	0.34507					0.40288	0.01196
														0.36034	0.34568					0.40288	0.01199
														0.36207	0.34608					0.40385	0.01208
														0.36121	0.34655					0.40481	0.01217
														0.36207	0.34727					0.40577	0.01214
														0.36293	0.34818					0.40673	0.01205
														0.36293	0.34918					0.40673	0.01206
														0.36466	0.35016					0.40769	0.01216
														0.36466	0.35098					0.40865	0.01222
														0.36466	0.35168					0.40865	0.01218
														0.36638	0.3524					0.40962	0.01217
														0.36638	0.35321					0.40962	0.0122
														0.36638	0.3541					0.41058	0.01225
														0.3681	0.35502					0.41154	0.01232
														0.3681	0.35579					0.41154	0.01236
														0.3681	0.3563					0.4125	0.01239
														0.36897	0.35675					0.41346	0.01244
														0.37069	0.35746					0.41346	0.0125
														0.36983	0.35845					0.41538	0.01252
														0.37069	0.35961					0.41538	0.01252
														0.37155	0.36077					0.41635	0.01249
														0.37155	0.36171					0.41635	0.01245
														0.37241	0.36226					0.41731	0.01247
														0.37328	0.36258					0.41827	0.01255
														0.37328	0.36309					0.41827	0.01261
														0.375	0.36397					0.41923	0.0126
														0.375	0.36499					0.42019	0.01258
														0.375	0.36592					0.42019	0.01265
														0.37586	0.36671					0.42115	0.01273
														0.37672	0.36733					0.42115	0.01273
														0.37672	0.3678					0.42212	0.0127
														0.37759	0.36831					0.42308	0.01273
														0.37931	0.36909					0.42308	0.01277
														0.37845	0.37007					0.42404	0.01282
														0.37931	0.37107					0.425	0.01288
														0.38017	0.37197					0.42596	0.01291
														0.38017	0.37272					0.42596	0.0129
														0.38103	0.37331					0.42692	0.01294
														0.3819	0.37383					0.42692	0.01298
														0.3819	0.37442					0.42788	0.01297
														0.38276	0.37524					0.42885	0.01296
														0.38362	0.3762					0.42885	0.01297
														0.38362	0.37704					0.42981	0.013
														0.38448	0.37772					0.43077	0.01303
														0.38534	0.37849					0.43077	0.01305
														0.38534	0.37946					0.43173	0.01308
														0.38621	0.38047					0.43269	0.01313
														0.38707	0.38132					0.43365	0.01315
														0.38707	0.38197					0.43365	0.01319
														0.38793	0.38256					0.43462	0.01326
														0.38879	0.38327					0.43558	0.01329
														0.38879	0.3841					0.43558	0.01326
														0.38966	0.38492					0.43654	0.01325
														0.39052	0.38571					0.43654	0.01325
														0.39052	0.38639					0.4375	0.0133
														0.39138	0.38702					0.43846	0.01336
														0.39224	0.38776					0.43846	0.01337
														0.39224	0.38867					0.43942	0.01336
														0.3931	0.38961					0.44038	0.01342
														0.39397	0.39051					0.44135	0.0135
														0.39397	0.39135					0.44135	0.01349
														0.39483	0.39208					0.44231	0.01341
														0.39569	0.39264					0.44327	0.01332
														0.39569	0.39316					0.44423	0.01337
														0.39655	0.39385					0.44423	0.01351
														0.39655	0.39474					0.44423	0.01359
														0.39741	0.39569					0.44615	0.01359
														0.39828	0.39657					0.44519	0.01365
														0.39914	0.39734					0.44615	0.01374
														0.39914	0.39805					0.44808	0.01374
														0.4	0.39881					0.44808	0.01366
														0.40172	0.3997					0.44904	0.01366
														0.40086	0.4007					0.45	0.01382
														0.40172	0.40167					0.44904	0.01393
														0.40259	0.40246					0.45	0.01387
														0.40259	0.40311					0.45096	0.01381
														0.40345	0.40374					0.45192	0.01382
														0.40431	0.40442					0.45288	0.01384
														0.40431	0.40514					0.45385	0.01387
														0.40603	0.4058					0.45385	0.01389
														0.40603	0.40638					0.45385	0.01394
														0.40603	0.40702					0.45577	0.01398
														0.4069	0.40787					0.45577	0.014
														0.40776	0.40878					0.45577	0.01401
														0.40776	0.40952					0.45673	0.01408
														0.40948	0.41015					0.45769	0.01413
														0.41034	0.41087					0.45769	0.01409
														0.40948	0.41172					0.45865	0.01409
														0.41034	0.41262					0.45962	0.01416
														0.41207	0.41341					0.45962	0.01419
														0.41121	0.414					0.46154	0.01416
														0.41207	0.41453					0.46154	0.01415
														0.41379	0.41531					0.46154	0.01421
														0.41293	0.41636					0.4625	0.01427
														0.41379	0.41733					0.46346	0.01426
														0.41552	0.41803					0.46346	0.01423
														0.41466	0.41862					0.46442	0.01428
														0.41552	0.41928					0.46538	0.01435
														0.41638	0.42007					0.46635	0.01435
														0.41638	0.42098					0.46635	0.01435
														0.41724	0.4219					0.46731	0.01441
														0.41897	0.42264					0.46731	0.01448
														0.4181	0.42321					0.46923	0.01451
														0.41897	0.42382					0.46923	0.01454
														0.42069	0.42464					0.46923	0.01458
														0.41983	0.42554					0.47019	0.01457
														0.42069	0.42634					0.47115	0.01452
														0.42241	0.42703					0.47115	0.01451
														0.42155	0.42772					0.47212	0.01461
														0.42241	0.42848					0.47212	0.01471
														0.42328	0.42932					0.47308	0.0147
														0.42328	0.43019					0.47404	0.01465
														0.425	0.43093					0.47404	0.01465
														0.42586	0.43154					0.475	0.01469
														0.425	0.43229					0.47596	0.01471
														0.42586	0.43334					0.47596	0.01476
														0.42672	0.43437					0.47692	0.01485
														0.42672	0.435					0.47788	0.01493
														0.42759	0.43534					0.47788	0.01492
														0.42931	0.4359					0.47885	0.01488
														0.42845	0.43685					0.47981	0.01495
														0.42931	0.438					0.47981	0.01507
														0.43103	0.43915					0.48077	0.01507
														0.43017	0.44008					0.48173	0.01499
														0.43103	0.44059					0.48269	0.01496
														0.43276	0.44082					0.48269	0.01503
														0.4319	0.44124					0.48462	0.01512
														0.43276	0.44205					0.48462	0.01516
														0.43448	0.44306					0.48462	0.01516
														0.43362	0.44404					0.48558	0.01516
														0.43448	0.44483					0.48654	0.01515
														0.43621	0.44543					0.4875	0.01516
														0.43534	0.44597					0.4875	0.01527
														0.43621	0.44667					0.48846	0.01541
														0.43707	0.44765					0.48846	0.01541
														0.43707	0.44876					0.48942	0.01535
														0.43793	0.4496					0.49038	0.0154
														0.43879	0.45002					0.49038	0.01547
														0.43879	0.45043					0.49135	0.01544
														0.44052	0.45124					0.49231	0.0154
														0.44052	0.45236					0.49327	0.01544
														0.44052	0.45342					0.49327	0.01552
														0.44138	0.45422					0.49423	0.01554
														0.4431	0.45477					0.49519	0.01548
														0.44224	0.4551					0.49519	0.01545
														0.4431	0.45552					0.49615	0.01555
														0.44397	0.45642					0.49712	0.01564
														0.44397	0.45772					0.49712	0.01563
														0.44483	0.4588					0.49808	0.01567
														0.44569	0.45936					0.49808	0.01577
														0.44569	0.45977					0.49904	0.01582
														0.44741	0.46052					0.5	0.01582
														0.44741	0.46151					0.50096	0.01583
														0.44741	0.46239					0.50096	0.01588
														0.44828	0.4631					0.50096	0.01593
														0.45	0.46384					0.50288	0.01589
														0.44914	0.46469					0.50288	0.01585
														0.45	0.46557					0.50385	0.01595
														0.45086	0.46647					0.50481	0.01606
														0.45086	0.46734					0.50577	0.01601
														0.45259	0.46806					0.50577	0.01594
														0.45259	0.46869					0.50577	0.01602
														0.45259	0.46951					0.50769	0.01617
														0.45345	0.47058					0.50769	0.01619
														0.45431	0.47164					0.50769	0.0161
														0.45431	0.47244					0.50962	0.01605
														0.45517	0.47309					0.50962	0.01613
														0.45603	0.47385					0.50962	0.01626
														0.45603	0.47476					0.51058	0.01632
														0.4569	0.47567					0.51154	0.01629
														0.4569	0.47644					0.51154	0.01628
														0.45776	0.47711					0.51346	0.01635
														0.45862	0.47774					0.51346	0.01645
														0.45948	0.47836					0.51346	0.01647
														0.45948	0.47901					0.51538	0.01643
														0.46034	0.47978					0.51538	0.01641
														0.46121	0.48068					0.51635	0.01646
														0.46121	0.48162					0.51731	0.01656
														0.46207	0.48257					0.51731	0.0166
														0.46293	0.48351					0.51731	0.01658
														0.46293	0.48437					0.51827	0.01658
														0.46379	0.48512					0.51923	0.01661
														0.46466	0.48582					0.52019	0.01663
														0.46466	0.48651					0.52019	0.01666
														0.46552	0.48724					0.52019	0.01674
														0.46638	0.48803					0.52115	0.01678
														0.46724	0.48884					0.52212	0.01674
														0.46724	0.48967					0.52308	0.01674
														0.4681	0.49058					0.52404	0.01683
														0.46897	0.49152					0.52404	0.01692
														0.46897	0.49236					0.52404	0.01692
														0.46983	0.49311					0.52596	0.01681
														0.46983	0.49394					0.52596	0.01678
														0.47069	0.49492					0.52596	0.01694
														0.47241	0.49588					0.52788	0.01708
														0.47155	0.49662					0.52788	0.017
														0.47241	0.49717					0.52885	0.01689
														0.47414	0.49774					0.52981	0.01696
														0.47414	0.49848					0.52981	0.01712
														0.47414	0.49927					0.53077	0.01719
														0.475	0.49988					0.53077	0.01714
														0.475	0.50033					0.53173	0.01709
														0.47586	0.50085					0.53269	0.01715
														0.47759	0.50161					0.53365	0.0172
														0.47672	0.50266					0.53365	0.01717
														0.47759	0.50376					0.53462	0.0172
														0.47845	0.50468					0.53462	0.01731
														0.47845	0.5054					0.53558	0.01734
														0.47931	0.50602					0.53654	0.01729
														0.48103	0.50669					0.53654	0.01728
														0.48017	0.5075					0.5375	0.01738
														0.48103	0.50843					0.53846	0.01748
														0.4819	0.50935					0.53942	0.01743
														0.4819	0.51018					0.54038	0.01736
														0.48276	0.51083					0.54038	0.01746
														0.48362	0.51137					0.54038	0.01762
														0.48362	0.51198					0.54135	0.01767
														0.48448	0.51278					0.54231	0.01759
														0.48534	0.51368					0.54231	0.01756
														0.48534	0.51448					0.54327	0.01766
														0.48707	0.51512					0.54423	0.01777
														0.48707	0.51575					0.54519	0.01778
														0.48707	0.51653					0.54519	0.01777
														0.48879	0.51746					0.54615	0.0178
														0.48879	0.51833					0.54615	0.01782
														0.48879	0.51905					0.54712	0.01781
														0.49052	0.51968					0.54712	0.01783
														0.49052	0.52032					0.54808	0.01787
														0.49052	0.521					0.54904	0.01791
														0.49224	0.52174					0.54904	0.01795
														0.49224	0.52255					0.55	0.01799
														0.49224	0.52335					0.55096	0.01802
														0.4931	0.52412					0.55096	0.01804
														0.49483	0.5249					0.55192	0.01804
														0.49397	0.52567					0.55288	0.01803
														0.49483	0.52637					0.55385	0.01806
														0.49569	0.52703					0.55385	0.01813
														0.49569	0.52774					0.55481	0.01822
														0.49741	0.52846					0.55481	0.01825
														0.49741	0.5291					0.55577	0.01821
														0.49741	0.52976					0.55673	0.01823
														0.49914	0.53051					0.55673	0.01834
														0.49914	0.53121					0.55769	0.01842
														0.49914	0.53181					0.55865	0.01837
														0.50086	0.5325					0.55962	0.01826
														0.50086	0.53336					0.55962	0.01827
														0.50086	0.53424					0.56058	0.01844
														0.50259	0.53505					0.56154	0.01857
														0.50259	0.53576					0.56154	0.01854
														0.50259	0.53639					0.5625	0.0185
														0.50345	0.53702					0.5625	0.01858
														0.50431	0.53774					0.56346	0.0187
														0.50431	0.53849					0.56442	0.01874
														0.50603	0.53925					0.56538	0.01873
														0.50603	0.54002					0.56635	0.01875
														0.50603	0.54084					0.56635	0.01883
														0.5069	0.54173					0.56635	0.01888
														0.50862	0.54242					0.56731	0.01886
														0.50776	0.54256					0.56923	0.0188
														0.50862	0.54241					0.56923	0.01882
														0.50948	0.54261					0.56923	0.0189
														0.50948	0.54331					0.57115	0.01893
														0.51121	0.54411					0.57115	0.01895
														0.51207	0.54475					0.57115	0.01897
														0.51121	0.54543					0.57212	0.01901
														0.51207	0.54633					0.57308	0.019
														0.51379	0.54723					0.57404	0.01897
														0.51293	0.5479					0.57404	0.01906
														0.51379	0.5485					0.575	0.01919
														0.51552	0.54929					0.57596	0.01919
														0.51466	0.55019					0.57596	0.01912
														0.51552	0.55097					0.57692	0.01913
														0.51638	0.55164					0.57788	0.01924
														0.51638	0.55236					0.57788	0.01935
														0.5181	0.55314					0.57885	0.01935
														0.5181	0.55381					0.57981	0.01928
														0.5181	0.55422					0.57981	0.01931
														0.51897	0.55402					0.58077	0.01948
														0.51983	0.55296					0.58173	0.01954
														0.51983	0.55159					0.58173	0.01942
														0.52069	0.55097					0.58173	0.01935
														0.52155	0.55153					0.58269	0.01942
														0.52155	0.55273					0.58462	0.01953
														0.52241	0.55386					0.58462	0.01955
														0.52328	0.55468					0.58462	0.01955
														0.52328	0.5555					0.58654	0.0196
														0.52414	0.55653					0.58654	0.01969
														0.525	0.55764					0.5875	0.01969
														0.525	0.55864					0.58846	0.01965
														0.52586	0.55949					0.58846	0.0197
														0.52672	0.56017					0.58846	0.01981
														0.52672	0.56077					0.58942	0.0199
														0.52759	0.56142					0.59038	0.01989
														0.52845	0.56225					0.59038	0.01986
														0.52845	0.56322					0.59135	0.01989
														0.52931	0.5641					0.59231	0.01995
														0.53017	0.56484					0.59231	0.01993
														0.53017	0.5656					0.59423	0.01988
														0.53103	0.56645					0.59423	0.01992
														0.5319	0.56732					0.59423	0.02003
														0.5319	0.56811					0.59615	0.02005
														0.53276	0.56881					0.59615	0.02001
														0.53276	0.56948					0.59615	0.02006
														0.53362	0.57018					0.59712	0.02023
														0.53448	0.57089					0.59808	0.02029
														0.53534	0.57158					0.59904	0.02019
														0.53534	0.57232					0.59904	0.02021
														0.53621	0.57317					0.6	0.02038
														0.53707	0.57406					0.6	0.02043
														0.53707	0.57485					0.60192	0.0203
														0.53793	0.57556					0.60192	0.02024
														0.53879	0.57635					0.60192	0.02037
														0.53879	0.57728					0.60385	0.0205
														0.53966	0.5782					0.60385	0.02048
														0.54052	0.57896					0.60385	0.02037
														0.54052	0.57957					0.60577	0.02039
														0.54224	0.58024					0.60577	0.02052
														0.54224	0.58099					0.60577	0.02059
														0.54224	0.5817					0.60769	0.02057
														0.5431	0.58234					0.60769	0.02059
														0.54397	0.58296					0.60769	0.02069
														0.54397	0.58355					0.60865	0.02078
														0.54483	0.5841					0.60962	0.02077
														0.54655	0.58465					0.61058	0.02075
														0.54569	0.58516					0.61058	0.02083
														0.54655	0.58573					0.61154	0.02095
														0.54741	0.58649					0.61154	0.02092
														0.54741	0.58738					0.61346	0.02079
														0.54828	0.58815					0.61346	0.02079
														0.54914	0.58871					0.61346	0.02095
														0.54914	0.58919					0.61538	0.02104
														0.55086	0.58969					0.61538	0.02095
														0.55086	0.5902					0.61538	0.02084
														0.55086	0.59077					0.61731	0.02087
														0.55172	0.59141					0.61731	0.021
														0.55259	0.59204					0.61731	0.02106
														0.55259	0.59258					0.61923	0.02108
														0.55345	0.59308					0.61923	0.02113
														0.55431	0.59353					0.62019	0.02122
														0.55431	0.5939					0.62115	0.02128
														0.55517	0.59427					0.62115	0.02125
														0.55603	0.59484					0.62115	0.02123
														0.55603	0.59567					0.62212	0.02132
														0.5569	0.59653					0.62308	0.02141
														0.55776	0.59721					0.62308	0.02136
														0.55862	0.59785					0.62404	0.02129
														0.55862	0.5986					0.625	0.02134
														0.55948	0.59942					0.625	0.02145
														0.55948	0.60018					0.62596	0.02146
														0.56034	0.60078					0.62596	0.0214
														0.56121	0.60132					0.62692	0.02141
														0.56121	0.60195					0.62788	0.02154
														0.56207	0.60269					0.62788	0.02167
														0.56379	0.60342					0.62981	0.02169
														0.56293	0.60418					0.62981	0.02168
														0.56379	0.60498					0.62981	0.02177
														0.56466	0.60576					0.63077	0.02185
														0.56466	0.60641					0.63173	0.02182
														0.56638	0.6068					0.63173	0.02177
														0.56638	0.60699					0.63269	0.02183
														0.56638	0.60722					0.63365	0.02193
														0.56724	0.60774					0.63365	0.02194
														0.5681	0.60843					0.63462	0.02189
														0.5681	0.609					0.63558	0.02192
														0.56897	0.60945					0.63654	0.02203
														0.57069	0.60997					0.63654	0.02207
														0.56983	0.6106					0.6375	0.02205
														0.57155	0.61128					0.63846	0.02205
														0.57241	0.61199					0.63846	0.02213
														0.57155	0.61267					0.63942	0.02224
														0.57241	0.61326					0.63942	0.02227
														0.57328	0.61387					0.64038	0.02224
														0.57328	0.61456					0.64135	0.02229
														0.57414	0.61518					0.64231	0.02242
														0.575	0.61565					0.64327	0.02249
														0.575	0.61605					0.64423	0.02246
														0.57586	0.61614					0.64423	0.02245
														0.57672	0.61503					0.64423	0.02252
														0.57672	0.61215					0.64615	0.02257
														0.57759	0.60869					0.64519	0.02256
														0.57845	0.60671					0.64615	0.02256
														0.57845	0.6066					0.64808	0.0226
														0.57931	0.60722					0.64712	0.02262
														0.58017	0.60781					0.64808	0.02262
														0.58017	0.60853					0.65	0.02263
														0.58103	0.60959					0.65	0.02264
														0.5819	0.6108					0.65	0.02265
														0.5819	0.61185					0.65288	0.0227
														0.58362	0.61271					0.65192	0.02274
														0.58362	0.61349					0.65192	0.02276
														0.58362	0.61433					0.65288	0.02281
														0.58448	0.61522					0.65385	0.02286
														0.58534	0.61606					0.65385	0.02287
														0.58534	0.6167					0.65481	0.02292
														0.58707	0.61724					0.65577	0.02299
														0.58707	0.61786					0.65673	0.02302
														0.58707	0.6186					0.65673	0.02305
														0.58793	0.61948					0.65673	0.02309
														0.58879	0.62048					0.65769	0.0231
														0.58879	0.62142					0.65865	0.02309
														0.58966	0.62225					0.65962	0.02314
														0.59138	0.62314					0.66058	0.02321
														0.59052	0.62415					0.66058	0.0232
														0.59138	0.62505					0.66154	0.02315
														0.59224	0.6257					0.66154	0.02312
														0.59224	0.62619					0.6625	0.02316
														0.5931	0.62662					0.66346	0.02328
														0.59397	0.62705					0.66442	0.02337
														0.59397	0.62763					0.66538	0.0234
														0.59483	0.62838					0.66538	0.02341
														0.59569	0.62911					0.66538	0.02344
														0.59569	0.62978					0.66635	0.02351
														0.59655	0.63049					0.66731	0.02358
														0.59741	0.63125					0.66731	0.02362
														0.59741	0.63202					0.66923	0.02362
														0.59828	0.63282					0.66827	0.02365
														0.59914	0.63362					0.66923	0.02368
														0.59914	0.63439					0.67115	0.02369
														0.6	0.63508					0.67115	0.02368
														0.60086	0.63567					0.67115	0.02369
														0.60086	0.63597					0.67212	0.02375
														0.60172	0.6354					0.67308	0.02379
														0.60259	0.63353					0.67308	0.02381
														0.60259	0.63117					0.67404	0.02382
														0.60345	0.62974					0.675	0.02384
														0.60431	0.6296					0.675	0.02384
														0.60431	0.63014					0.67596	0.02392
														0.60517	0.63091					0.67692	0.02406
														0.60603	0.63189					0.67692	0.02413
														0.60603	0.63302					0.67788	0.02409
														0.6069	0.63417					0.67885	0.02402
														0.60776	0.63521					0.67885	0.02405
														0.60776	0.63599					0.67981	0.02413
														0.60862	0.63656					0.68077	0.02421
														0.60948	0.63719					0.68173	0.02419
														0.60948	0.6381					0.68173	0.02418
														0.61034	0.6391					0.68269	0.02427
														0.61121	0.63996					0.68269	0.02435
														0.61121	0.64071					0.68365	0.02436
														0.61293	0.64147					0.68462	0.02435
														0.61293	0.64207					0.68558	0.02438
														0.61293	0.64249					0.68558	0.02443
														0.61379	0.64306					0.68654	0.02446
														0.61466	0.64389					0.6875	0.02447
														0.61466	0.64465					0.6875	0.0245
														0.61638	0.64505					0.68846	0.02461
														0.61638	0.64522					0.68942	0.02467
														0.61638	0.64559					0.68942	0.02464
														0.61724	0.64633					0.69038	0.02465
														0.61897	0.6472					0.69038	0.02475
														0.6181	0.64793					0.69135	0.02481
														0.61897	0.64859					0.69231	0.02478
														0.62069	0.64904					0.69231	0.02473
														0.61983	0.6486					0.69327	0.02477
														0.62069	0.64678					0.69423	0.02487
														0.62155	0.64423					0.69423	0.0249
														0.62155	0.6422					0.69519	0.02486
														0.62241	0.64122					0.69615	0.02491
														0.62328	0.64102					0.69615	0.02501
														0.62328	0.6413					0.69712	0.02504
														0.625	0.64193					0.69712	0.02503
														0.625	0.64269					0.69808	0.02505
														0.625	0.64347					0.69904	0.02511
														0.62672	0.64437					0.7	0.02519
														0.62672	0.64528					0.7	0.02526
														0.62672	0.64598					0.70096	0.02531
														0.62759	0.64654					0.70096	0.02534
														0.62845	0.64712					0.70192	0.02535
														0.62845	0.64771					0.70288	0.0254
														0.63017	0.64832					0.70288	0.02548
														0.63017	0.649					0.70385	0.0255
														0.63017	0.6496					0.70481	0.02548
														0.6319	0.64965					0.70481	0.02547
														0.6319	0.64881					0.70577	0.02549
														0.6319	0.64756					0.70673	0.02554
														0.63362	0.6469					0.70769	0.02558
														0.63362	0.64712					0.70769	0.02561
														0.63448	0.64774					0.70865	0.02565
														0.63448	0.64851					0.70865	0.02569
														0.63534	0.6495					0.70962	0.02572
														0.63534	0.65062					0.71058	0.02579
														0.63621	0.65164					0.71058	0.0259
														0.63793	0.65249					0.71154	0.02594
														0.63707	0.65324					0.7125	0.02592
														0.63793	0.65394					0.7125	0.02595
														0.63966	0.6547					0.71346	0.02604
														0.63879	0.65559					0.71442	0.0261
														0.63966	0.65652					0.71538	0.02609
														0.64138	0.65732					0.71538	0.02604
														0.64052	0.65804					0.71731	0.02609
														0.64138	0.65877					0.71731	0.02624
														0.64224	0.65953					0.71731	0.02634
														0.64224	0.66021					0.71923	0.02635
														0.64397	0.66071					0.71923	0.02634
														0.64397	0.66105					0.71923	0.02638
														0.64397	0.66144					0.72019	0.02647
														0.64569	0.66201					0.72115	0.02653
														0.64569	0.66264					0.72115	0.02655
														0.64569	0.66332					0.72212	0.02654
														0.64655	0.66416					0.72308	0.02656
														0.64741	0.66507					0.72308	0.02658
														0.64741	0.6658					0.72404	0.02662
														0.64914	0.66631					0.725	0.02667
														0.64914	0.66681					0.725	0.0267
														0.64914	0.66743					0.72596	0.0267
														0.65	0.66817					0.72692	0.02677
														0.65172	0.66887					0.72692	0.02688
														0.65086	0.66948					0.72885	0.02695
														0.65172	0.67					0.72885	0.02694
														0.65345	0.67041					0.72981	0.02693
														0.65259	0.67065					0.73077	0.02698
														0.65345	0.67082					0.73077	0.02707
														0.65431	0.67112					0.73173	0.02713
														0.65431	0.6716					0.73173	0.02713
														0.65517	0.67203					0.73269	0.02709
														0.65603	0.67229					0.73365	0.02707
														0.65603	0.67258					0.73462	0.02714
														0.6569	0.67307					0.73462	0.02727
														0.65776	0.67371					0.73558	0.02731
														0.65776	0.67444					0.73558	0.02727
														0.65948	0.67517					0.73558	0.02723
														0.65948	0.67577					0.73654	0.02729
														0.65948	0.67619					0.73846	0.0274
														0.66034	0.67644					0.73846	0.02745
														0.66121	0.6764					0.73846	0.02742
														0.66121	0.67605					0.74038	0.02738
														0.66207	0.67574					0.74038	0.02743
														0.66293	0.6759					0.74038	0.02754
														0.66293	0.67654					0.74135	0.02752
														0.66379	0.67736					0.74231	0.02663
														0.66466	0.67798					0.74327	0.02371
														0.66466	0.67808					0.74423	0.01867
														0.66552	0.67775					0.74423	0.01362
														0.66638	0.67726					0.74423	0.01079
														0.66638	0.67654					0.74615	0.01015
														0.66724	0.67543					0.74615	0.01038
														0.6681	0.67427					0.74712	0.0107
														0.6681	0.67354					0.74808	0.01094
														0.66897	0.6733					0.74808	0.01106
														0.66983	0.67342					0.74808	0.01105
														0.66983	0.67378					0.74904	0.01104
														0.67069	0.6743					0.75	0.01113
														0.67069	0.6749					0.75096	0.01124
														0.67155	0.67557					0.75192	0.01123
														0.67241	0.67627					0.75192	0.01104
														0.67328	0.67693					0.75192	0.01077
														0.67328	0.67761					0.75385	0.01054
														0.67414	0.67843					0.75385	0.01038
														0.675	0.67924					0.75385	0.01021
														0.675	0.67946					0.75577	0.01005
														0.67586	0.67857					0.75577	0.00999
														0.67759	0.67712					0.75577	0.01006
														0.67672	0.67627					0.75673	0.01023
														0.67759	0.67639					0.75769	0.01041
														0.67845	0.67625					0.75769	0.01056
														0.67845	0.67006					0.75865	0.01075
														0.68017	0.64748					0.75962	0.01097
														0.68017	0.60783					0.76058	0.01115
														0.68017	0.56867					0.76058	0.0113
														0.68103	0.54675					0.76058	0.01146
														0.6819	0.53981					0.76154	0.01152
														0.6819	0.53747					0.76346	0.01145
														0.68276	0.53618					0.76346	0.01139
														0.68362	0.53684					0.76346	0.01141
														0.68362	0.53898					0.76538	0.01136
														0.68448	0.54101					0.76538	0.01114
														0.68534	0.54206					0.76538	0.01089
														0.68534	0.5423					0.76635	0.01079
														0.68621	0.5423					0.76731	0.01079
														0.68707	0.54277					0.76731	0.01079
														0.68707	0.54378					0.76827	0.01079
														0.68793	0.54134					0.76923	0.01089
														0.68966	0.52572					0.77019	0.01105
														0.68879	0.49237					0.77019	0.01119
														0.68966	0.45406					0.77115	0.01133
														0.69138	0.42921					0.77115	0.01149
														0.69052	0.42084					0.77212	0.01165
														0.69138	0.41957					0.77308	0.01173
														0.6931	0.41889					0.77308	0.01177
														0.69224	0.41812					0.77404	0.01181
														0.6931	0.41819					0.775	0.01189
														0.69483	0.41969					0.775	0.01187
														0.69397	0.42229					0.77692	0.01176
														0.69483	0.42476					0.77692	0.01165
														0.69569	0.42593					0.77692	0.01161
														0.69569	0.42581					0.77788	0.01159
														0.69655	0.4257					0.77788	0.01152
														0.69828	0.42683					0.77885	0.01147
														0.69741	0.42912					0.77981	0.01149
														0.69828	0.43133					0.77981	0.01157
														0.69914	0.43245					0.78077	0.01162
														0.69914	0.43267					0.78173	0.01167
														0.70086	0.43296					0.78269	0.01177
														0.70086	0.43392					0.78269	0.01189
														0.70086	0.43554					0.78365	0.01198
														0.70259	0.43729					0.78365	0.01204
														0.70259	0.43841					0.78462	0.01209
														0.70259	0.43851					0.78558	0.01212
														0.70431	0.43822					0.78558	0.01214
														0.70431	0.43854					0.78654	0.01217
														0.70431	0.43726					0.7875	0.01221
														0.70603	0.42626					0.7875	0.01223
														0.70603	0.39949					0.78846	0.01219
														0.70603	0.36615					0.78942	0.01212
														0.70776	0.34363					0.79038	0.01208
														0.70862	0.3364					0.79038	0.01209
														0.70776	0.33592					0.79135	0.01209
														0.70862	0.33567					0.79231	0.01206
														0.71034	0.33421					0.79231	0.01205
														0.70948	0.32941					0.79423	0.01213
														0.71034	0.31876					0.79423	0.01225
														0.71121	0.3051					0.79423	0.01232
														0.71121	0.29496					0.79615	0.01235
														0.71207	0.29029					0.79615	0.01239
														0.71293	0.28793					0.79615	0.01247
														0.71293	0.28569					0.79712	0.0126
														0.71466	0.28411					0.79808	0.01269
														0.71466	0.28156					0.79808	0.01264
														0.71466	0.26954					0.79904	0.01259
														0.71638	0.2408					0.8	0.01263
														0.71638	0.20465					0.8	0.01267
														0.71638	0.18					0.80096	0.01265
														0.71724	0.17217					0.80192	0.01261
														0.71897	0.17187					0.80192	0.0126
														0.7181	0.17139					0.80385	0.01261
														0.71897	0.16969					0.80385	0.01263
														0.71983	0.16832					0.80385	0.01267
														0.71983	0.16858					0.80577	0.01273
														0.72069	0.17053					0.80481	0.01278
														0.72155	0.17323					0.80577	0.01277
														0.72155	0.17549					0.80769	0.01277
														0.72328	0.17641					0.80769	0.01281
														0.72328	0.17578					0.80769	0.01287
														0.72328	0.17437					0.80865	0.01296
														0.72414	0.17365					0.80962	0.01302
														0.72586	0.17464					0.80962	0.013
														0.725	0.17693					0.81058	0.01299
														0.72586	0.1791					0.81154	0.01304
														0.72672	0.18004					0.8125	0.01306
														0.72672	0.17961					0.8125	0.01303
														0.72759	0.17856					0.8125	0.01302
														0.72845	0.17797					0.81442	0.013
														0.72845	0.17852					0.81442	0.01295
														0.72931	0.17996					0.81442	0.01294
														0.73017	0.18149					0.81635	0.01302
														0.73017	0.18249					0.81635	0.01307
														0.73103	0.18267					0.81731	0.01307
														0.7319	0.18205					0.81731	0.01308
														0.7319	0.18108					0.81827	0.01315
														0.73276	0.1807					0.81923	0.01324
														0.73362	0.1815					0.81923	0.01328
														0.73362	0.18288					0.82019	0.01329
														0.73448	0.18383					0.82115	0.01336
														0.73534	0.18397					0.82212	0.01344
														0.73534	0.18366					0.82212	0.01345
														0.73621	0.18344					0.82308	0.01348
														0.73707	0.18363					0.82308	0.01352
														0.73707	0.18426					0.82404	0.01351
														0.73793	0.18503					0.825	0.0135
														0.73879	0.18561					0.82596	0.01351
														0.73879	0.18584					0.82596	0.01351
														0.73966	0.18571					0.82596	0.01351
														0.73966	0.18539					0.82692	0.01347
														0.74052	0.18523					0.82788	0.01342
														0.74138	0.18554					0.82885	0.01346
														0.74224	0.18623					0.82981	0.01358
														0.74224	0.18693					0.82981	0.01368
														0.74397	0.18733					0.82981	0.01372
														0.74397	0.18743					0.83077	0.01371
														0.74397	0.18739					0.83173	0.01372
														0.74483	0.18742					0.83269	0.01381
														0.74569	0.1876					0.83365	0.01392
														0.74569	0.18793					0.83365	0.014
														0.74655	0.18834					0.83365	0.01402
														0.74828	0.18857					0.83462	0.01397
														0.74741	0.18812					0.83654	0.01389
														0.74828	0.18686					0.83558	0.01389
														0.75	0.1854					0.83654	0.01397
														0.74914	0.18437					0.83846	0.01398
														0.75	0.18389					0.83846	0.01387
														0.75086	0.18382					0.83846	0.01381
														0.75086	0.18387					0.84038	0.01392
														0.75259	0.18374					0.84038	0.01406
														0.75259	0.18352					0.84038	0.01404
														0.75259	0.1835					0.84135	0.01395
														0.75431	0.18377					0.84231	0.01397
														0.75431	0.18414					0.84327	0.01409
														0.75431	0.18454					0.84327	0.01419
														0.75517	0.18499					0.84423	0.01422
														0.75603	0.18535					0.84423	0.01423
														0.75603	0.18547					0.84519	0.01431
														0.7569	0.18546					0.84615	0.0144
														0.75862	0.18549					0.84615	0.01441
														0.75776	0.18555					0.84712	0.01436
														0.75862	0.18564					0.84808	0.01437
														0.75948	0.18586					0.84808	0.01441
														0.75948	0.18605					0.85	0.01439
														0.76121	0.18602					0.85	0.01433
														0.76121	0.18592					0.85	0.01431
														0.76121	0.18605					0.85096	0.01434
														0.76207	0.18641					0.85192	0.01436
														0.76293	0.18682					0.85192	0.01435
														0.76293	0.18721					0.85288	0.01438
														0.76466	0.18748					0.85288	0.01448
														0.76466	0.18748					0.85385	0.01454
														0.76466	0.18718					0.85481	0.01455
														0.76638	0.18686					0.85481	0.0146
														0.76638	0.18682					0.85577	0.01471
														0.76638	0.18704					0.85673	0.01481
														0.7681	0.18724					0.85673	0.01484
														0.7681	0.18723					0.85769	0.01479
														0.7681	0.18711					0.85865	0.01475
														0.76983	0.18711					0.85865	0.01479
														0.76983	0.18719					0.85962	0.01483
														0.76983	0.18725					0.86058	0.01481
														0.77155	0.18745					0.86154	0.01475
														0.77155	0.18786					0.86154	0.01475
														0.77155	0.18834					0.8625	0.01482
														0.77328	0.18871					0.8625	0.01484
														0.77328	0.18884					0.86346	0.01482
														0.77328	0.18884					0.86442	0.01486
														0.775	0.18888					0.86442	0.01498
														0.775	0.18892					0.86538	0.01505
														0.775	0.18892					0.86635	0.01506
														0.77672	0.18908					0.86635	0.01506
														0.77672	0.1895					0.86731	0.01511
														0.77672	0.19					0.86827	0.01516
														0.77845	0.19035					0.86923	0.01517
														0.77845	0.19052					0.86923	0.01518
														0.77845	0.19067					0.87019	0.01523
														0.78017	0.19086					0.87115	0.01526
														0.78017	0.19096					0.87115	0.01521
														0.78017	0.19102					0.87212	0.01515
														0.7819	0.19121					0.87308	0.01518
														0.7819	0.19148					0.87308	0.01529
														0.7819	0.19167					0.87404	0.01536
														0.78276	0.19173					0.875	0.01533
														0.78362	0.1917					0.87596	0.01529
														0.78362	0.19172					0.87596	0.01539
														0.78448	0.19202					0.87692	0.01553
														0.78534	0.19255					0.87692	0.01552
														0.78534	0.19304					0.87885	0.01542
														0.78707	0.1934					0.87885	0.01543
														0.78707	0.19372					0.87885	0.01558
														0.78707	0.19401					0.87981	0.01567
														0.78879	0.19424					0.88077	0.01562
														0.78879	0.19435					0.88077	0.01552
														0.78879	0.19441					0.88269	0.01551
														0.78966	0.19439					0.88269	0.01556
														0.79138	0.19419					0.88269	0.01556
														0.79052	0.19394					0.88462	0.01554
														0.79138	0.19409					0.88462	0.01554
														0.79224	0.19472					0.88462	0.01556
														0.7931	0.19531					0.88654	0.01561
														0.7931	0.19553					0.88654	0.01566
														0.79397	0.19564					0.88654	0.01575
														0.79483	0.19596					0.88846	0.01584
														0.79483	0.19641					0.88846	0.01583
														0.79569	0.1968					0.88942	0.01574
														0.79569	0.19706					0.89038	0.01575
														0.79655	0.19723					0.89038	0.01589
														0.79741	0.1974					0.89038	0.016
														0.79741	0.19756					0.89231	0.01597
														0.79828	0.1977					0.89231	0.01587
														0.79914	0.19788					0.89231	0.01588
														0.79914	0.19813					0.89423	0.01603
														0.8	0.19839					0.89423	0.01609
														0.80086	0.1986					0.89423	0.016
														0.80086	0.19874					0.89519	0.01593
														0.80172	0.19887					0.89615	0.01596
														0.80259	0.19908					0.89615	0.01605
														0.80259	0.19939					0.89808	0.01612
														0.80345	0.19969					0.89808	0.01613
														0.80431	0.19996					0.89808	0.01616
														0.80431	0.20021					0.9	0.01625
														0.80517	0.20044					0.9	0.0163
														0.80603	0.20066					0.9	0.01629
														0.80603	0.20085					0.90192	0.01632
														0.8069	0.20096					0.90192	0.01637
														0.80776	0.20098					0.90192	0.01637
														0.80776	0.201					0.90385	0.01637
														0.80862	0.20118					0.90385	0.01642
														0.80862	0.20154					0.90385	0.01651
														0.80948	0.20189					0.90577	0.01655
														0.81034	0.20213					0.90481	0.0165
														0.81121	0.20231					0.90577	0.01644
														0.81121	0.20252					0.90769	0.0165
														0.81207	0.20274					0.90769	0.0166
														0.81293	0.2029					0.90769	0.01663
														0.81293	0.203					0.90962	0.01663
														0.81379	0.20314					0.90962	0.01663
														0.81466	0.20334					0.90962	0.01664
														0.81466	0.20347					0.91058	0.01669
														0.81552	0.20345					0.91154	0.01674
														0.81724	0.20345					0.91154	0.01675
														0.81638	0.20357					0.91346	0.01676
														0.81724	0.20378					0.91346	0.0168
														0.8181	0.20397					0.91346	0.01686
														0.8181	0.20401					0.91538	0.01693
														0.81897	0.2038					0.91538	0.01694
														0.81983	0.20355					0.91538	0.01688
														0.81983	0.20358					0.91635	0.01688
														0.82155	0.20391					0.91731	0.01695
														0.82155	0.20438					0.91731	0.017
														0.82155	0.20483					0.91923	0.017
														0.82241	0.20514					0.91923	0.01699
														0.82414	0.2051					0.91923	0.01701
														0.82328	0.20484					0.92115	0.01707
														0.82414	0.2049					0.92115	0.01713
														0.825	0.20544					0.92115	0.01718
														0.825	0.206					0.92308	0.01721
														0.82586	0.20628					0.92212	0.01719
														0.82759	0.20649					0.92308	0.01716
														0.82672	0.20684					0.925	0.01719
														0.82759	0.20726					0.925	0.01725
														0.82845	0.20761					0.925	0.01728
														0.82845	0.20783					0.92692	0.01728
														0.82931	0.2079					0.92692	0.01728
														0.83017	0.20799					0.92692	0.01732
														0.83017	0.20825					0.92788	0.0174
														0.8319	0.20864					0.92885	0.01738
														0.8319	0.20905					0.92885	0.01731
														0.8319	0.20935					0.92981	0.01736
														0.83362	0.20953					0.93077	0.01749
														0.83362	0.20957					0.93077	0.01752
														0.83362	0.20957					0.93173	0.01745
														0.83534	0.20963					0.93173	0.01747
														0.83534	0.20973					0.93269	0.01759
														0.83534	0.20984					0.93365	0.01767
														0.83707	0.21004					0.93365	0.01764
														0.83707	0.21031					0.93462	0.01763
														0.83707	0.21053					0.93558	0.01769
														0.83879	0.21075					0.93558	0.01775
														0.83879	0.21101					0.93654	0.01774
														0.83879	0.21128					0.9375	0.01771
														0.84052	0.21156					0.93846	0.01777
														0.84052	0.21185					0.93846	0.01784
														0.84052	0.21211					0.93942	0.01785
														0.84224	0.21226					0.93942	0.01782
														0.84224	0.21223					0.94038	0.01783
														0.84224	0.21212					0.94135	0.01787
														0.84397	0.21221					0.94135	0.01789
														0.84397	0.21257					0.94231	0.01791
														0.84397	0.21304					0.94327	0.01798
														0.84569	0.21338					0.94423	0.01806
														0.84569	0.21348					0.94423	0.01811
														0.84569	0.21346					0.94519	0.01811
														0.84655	0.21353					0.94615	0.01814
														0.84741	0.2137					0.94615	0.01817
														0.84741	0.21395					0.94712	0.01819
														0.84828	0.21431					0.94712	0.01821
														0.85	0.21473					0.94808	0.0182
														0.84914	0.21507					0.94904	0.01819
														0.85	0.21534					0.95	0.01824
														0.85086	0.21554					0.95	0.01831
														0.85086	0.21559					0.95192	0.01835
														0.85172	0.21547					0.95192	0.01836
														0.85259	0.21541					0.95192	0.01838
														0.85259	0.21565					0.95385	0.01841
														0.85431	0.21618					0.95288	0.01844
														0.85431	0.2167					0.95385	0.01842
														0.85431	0.21705					0.95577	0.01843
														0.85603	0.21716					0.95577	0.01849
														0.85603	0.21694					0.95577	0.01856
														0.85603	0.21659					0.95769	0.0186
														0.85776	0.21658					0.95769	0.01856
														0.85776	0.21708					0.95769	0.01854
														0.85776	0.21771					0.95962	0.01859
														0.85948	0.21815					0.95962	0.0186
														0.85948	0.21834					0.95962	0.01851
														0.85948	0.21842					0.96058	0.0185
														0.86034	0.21849					0.96154	0.01864
														0.86207	0.21849					0.9625	0.01874
														0.86121	0.2184					0.9625	0.01872
														0.86207	0.21837					0.96346	0.01867
														0.86293	0.21847					0.96442	0.01871
														0.86293	0.21851					0.96538	0.01879
														0.86379	0.21841					0.96538	0.01882
														0.86466	0.2184					0.96538	0.01881
														0.86466	0.21868					0.96635	0.01884
														0.86552	0.21917					0.96731	0.01887
														0.86638	0.21967					0.96731	0.01845
														0.86638	0.22003					0.96923	0.01631
														0.86724	0.22023					0.96827	0.01113
														0.8681	0.22035					0.96923	0.00403
														0.8681	0.22042					0.97115	-0.00165
														0.86897	0.22045					0.97019	-0.00422
														0.86983	0.22058					0.97019	-0.00468
														0.86983	0.22092					0.97019	-0.00446
														0.87069	0.22136
														0.87155	0.22168
														0.87155	0.22185
														0.87241	0.22199
														0.87328	0.2222
														0.87328	0.22244
														0.87414	0.22264
														0.875	0.22283
														0.875	0.22297
														0.87586	0.22302
														0.87672	0.22304
														0.87672	0.22313
														0.87759	0.2233
														0.87845	0.2235
														0.87845	0.22361
														0.87931	0.22335
														0.88017	0.22232
														0.88017	0.22062
														0.88103	0.21905
														0.8819	0.21824
														0.8819	0.21809
														0.88362	0.21817
														0.88362	0.21824
														0.88362	0.2183
														0.88534	0.21837
														0.88534	0.21846
														0.88534	0.21856
														0.88621	0.21869
														0.88793	0.21872
														0.88707	0.21861
														0.88793	0.21845
														0.88966	0.21832
														0.88879	0.21834
														0.88966	0.21865
														0.89052	0.21917
														0.89052	0.21952
														0.89224	0.21953
														0.89224	0.21948
														0.8931	0.21965
														0.8931	0.22004
														0.89483	0.22049
														0.89397	0.22094
														0.89483	0.22135
														0.89655	0.22157
														0.89569	0.22151
														0.89655	0.22134
														0.89828	0.22062
														0.89741	0.21625
														0.89828	0.20458
														0.9	0.18834
														0.89914	0.17599
														0.9	0.17124
														0.90086	0.1699
														0.90086	0.16718
														0.90172	0.16286
														0.90259	0.15959
														0.90259	0.15896
														0.90431	0.16009
														0.90431	0.16136
														0.90431	0.16192
														0.90517	0.16178
														0.9069	0.16128
														0.90603	0.16083
														0.9069	0.16091
														0.90776	0.16166
														0.90776	0.16261
														0.90862	0.16318
														0.91034	0.16324
														0.91034	0.16299
														0.91034	0.16279
														0.91121	0.1629
														0.91121	0.16322
														0.91207	0.16363
														0.91379	0.16413
														0.91293	0.1645
														0.91379	0.16449
														0.91466	0.16426
														0.91466	0.16416
														0.91552	0.16428
														0.91724	0.16461
														0.91638	0.16501
														0.91724	0.16534
														0.9181	0.16547
														0.9181	0.16531
														0.91897	0.16497
														0.91983	0.16483
														0.91983	0.16516
														0.92069	0.16576
														0.92155	0.16625
														0.92155	0.1665
														0.92241	0.16657
														0.92328	0.16651
														0.92328	0.16644
														0.92414	0.16657
														0.925	0.16696
														0.925	0.16737
														0.92586	0.16751
														0.92672	0.1674
														0.92672	0.16729
														0.92759	0.16734
														0.92845	0.16745
														0.92845	0.16761
														0.92931	0.16798
														0.93017	0.16849
														0.93017	0.16887
														0.93103	0.16905
														0.9319	0.16915
														0.9319	0.16925
														0.93276	0.16937
														0.93362	0.16952
														0.93362	0.16971
														0.93448	0.16986
														0.93534	0.16988
														0.93534	0.16983
														0.93621	0.16998
														0.93707	0.17036
														0.93707	0.17068
														0.93793	0.17079
														0.93879	0.17086
														0.93879	0.17101
														0.93966	0.17119
														0.94052	0.17132
														0.94052	0.17145
														0.94138	0.17165
														0.94224	0.17187
														0.94224	0.17205
														0.9431	0.17216
														0.94397	0.17225
														0.94397	0.17234
														0.94483	0.17243
														0.94569	0.17258
														0.94569	0.17278
														0.94655	0.173
														0.94741	0.17319
														0.94741	0.17328
														0.94828	0.1733
														0.94828	0.17339
														0.94914	0.1736
														0.95	0.17384
														0.95086	0.17406
														0.95086	0.17426
														0.95172	0.17442
														0.95345	0.17453
														0.95259	0.17464
														0.95345	0.17482
														0.95431	0.17499
														0.95431	0.17505
														0.95603	0.17501
														0.95603	0.17505
														0.95603	0.17523
														0.9569	0.1754
														0.95776	0.17546
														0.95776	0.17548
														0.95862	0.17564
														0.95948	0.17593
														0.95948	0.1762
														0.96034	0.17641
														0.96207	0.17655
														0.96121	0.17659
														0.96207	0.17654
														0.96379	0.17656
														0.96293	0.17666
														0.96379	0.17679
														0.96466	0.17693
														0.96466	0.17709
														0.96638	0.17721
														0.96638	0.1774
														0.96638	0.17769
														0.96724	0.17795
														0.9681	0.17809
														0.9681	0.17824
														0.96983	0.17847
														0.96983	0.17864
														0.96983	0.17863
														0.97155	0.17859
														0.97155	0.17865
														0.97155	0.17877
														0.97328	0.17889
														0.97328	0.17895
														0.97328	0.17903
														0.975	0.17924
														0.975	0.17947
														0.975	0.17958
														0.97672	0.17962
														0.97672	0.1797
														0.97672	0.17981
														0.97845	0.17992
														0.97845	0.17999
														0.97845	0.18004
														0.98017	0.18001
														0.98017	0.17966
														0.98017	0.17893
														0.9819	0.17825
														0.9819	0.17796
														0.9819	0.17793
														0.98362	0.1779
														0.98362	0.17767
														0.98362	0.17728
														0.98448	0.17696
														0.98534	0.17691
														0.98534	0.17709
														0.98707	0.17737
														0.98707	0.17755
														0.98707	0.17766
														0.98879	0.17775
														0.98879	0.17786
														0.98879	0.17806
														0.98966	0.17832
														0.99052	0.17841
														0.99052	0.17834
														0.99138	0.1784
														0.9931	0.17877
														0.99224	0.17924
														0.9931	0.17951
														0.99483	0.17952
														0.99397	0.17944
														0.99483	0.17952
														0.99569	0.17971
														0.99569	0.17971
														0.99655	0.17951
														0.99741	0.17951
														0.99741	0.17991
														0.99914	0.18037
														0.99914	0.18055
														1	0.18057
														1.00086	0.1807
														1.00086	0.18096
														1.00086	0.18122
														1.00259	0.18146
														1.00259	0.18161
														1.00259	0.18165
														1.00345	0.18165
														1.00517	0.18164
														1.00431	0.18167
														1.00517	0.18186
														1.00603	0.18217
														1.00603	0.18235
														1.0069	0.18238
														1.00776	0.18249
														1.00776	0.18276
														1.00862	0.18303
														1.00948	0.18319
														1.00948	0.18339
														1.01034	0.18367
														1.01121	0.18396
														1.01121	0.1841
														1.01207	0.18416
														1.01293	0.18429
														1.01293	0.18452
														1.01379	0.18472
														1.01466	0.1848
														1.01466	0.18479
														1.01552	0.18481
														1.01638	0.18497
														1.01638	0.18519
														1.01724	0.18539
														1.0181	0.18559
														1.0181	0.18581
														1.01897	0.186
														1.01983	0.18614
														1.01983	0.18628
														1.02069	0.18641
														1.02241	0.18649
														1.02155	0.18655
														1.02241	0.18666
														1.02414	0.18685
														1.02328	0.18693
														1.02414	0.18689
														1.025	0.18694
														1.025	0.1871
														1.02586	0.18722
														1.02672	0.1873
														1.02672	0.1875
														1.02759	0.18781
														1.02931	0.18803
														1.02845	0.18802
														1.02931	0.18795
														1.03017	0.18801
														1.03017	0.18811
														1.03103	0.18812
														1.03276	0.18823
														1.0319	0.18857
														1.03276	0.18898
														1.03362	0.18922
														1.03448	0.18923
														1.03448	0.18916
														1.03621	0.18923
														1.03534	0.18946
														1.03621	0.18973
														1.03707	0.18991
														1.03707	0.18987
														1.03793	0.1896
														1.03966	0.18942
														1.03879	0.18956
														1.03966	0.18986
														1.04138	0.19015
														1.04052	0.19036
														1.04138	0.19048
														1.0431	0.19059
														1.04224	0.19075
														1.0431	0.19091
														1.04483	0.19108
														1.04397	0.19116
														1.04483	0.19106
														1.04569	0.19092
														1.04655	0.19077
														1.04655	0.1906
														1.04741	0.19054
														1.04741	0.19078
														1.04828	0.19127
														1.04914	0.19177
														1.04914	0.19202
														1.05086	0.19204
														1.05086	0.19208
														1.05086	0.19222
														1.05172	0.19235
														1.05259	0.19245
														1.05259	0.19258
														1.05345	0.19274
														1.05517	0.19288
														1.05431	0.19294
														1.05517	0.19298
														1.0569	0.19304
														1.05603	0.19306
														1.0569	0.19305
														1.05776	0.1932
														1.05776	0.19345
														1.05862	0.1936
														1.05948	0.19366
														1.05948	0.19377
														1.06034	0.19391
														1.06121	0.19404
														1.06121	0.1942
														1.06207	0.19441
														1.06379	0.1947
														1.06293	0.19495
														1.06379	0.19506
														1.06466	0.19503
														1.06466	0.19509
														1.06552	0.19533
														1.06638	0.19561
														1.06638	0.19577
														1.0681	0.19591
														1.0681	0.19617
														1.0681	0.19651
														1.06897	0.19659
														1.07069	0.1962
														1.06983	0.19575
														1.07069	0.19593
														1.07155	0.19669
														1.07155	0.19722
														1.07241	0.19702
														1.07328	0.19648
														1.07328	0.19629
														1.07414	0.19675
														1.075	0.19767
														1.075	0.19853
														1.07586	0.19891
														1.07672	0.19873
														1.07672	0.19843
														1.07759	0.19853
														1.07845	0.19902
														1.07845	0.19943
														1.07931	0.19948
														1.08017	0.19944
														1.08017	0.19958
														1.08103	0.19978
														1.0819	0.19979
														1.0819	0.19975
														1.08276	0.19997
														1.08362	0.20038
														1.08362	0.20059
														1.08448	0.20042
														1.08448	0.20026
														1.08534	0.20047
														1.08621	0.20093
														1.08707	0.20127
														1.08707	0.2014
														1.08793	0.20152
														1.08879	0.20168
														1.08879	0.20171
														1.08966	0.20164
														1.09052	0.20168
														1.09052	0.20189
														1.09138	0.20206
														1.09224	0.20209
														1.09224	0.20213
														1.09397	0.20228
														1.09397	0.2024
														1.09397	0.20238
														1.09483	0.20237
														1.09655	0.20246
														1.09569	0.20262
														1.09655	0.20284
														1.09655	0.20304
														1.09655	0.20313

## Sheet: Supplementary Figure 7
Supplementary Figure 7b
	FWHM
CN_500	5.21
CN_700	5.92
CN_800	5.78
CN_900	5.72
CN_1100	5.56
CN_1300	4.68
CN_1500	4.4

## Sheet: Supplementary Figure 13
Supplementary Figure 13a
Time	500		700		800		900		1100		1300		1500
15	85.1891	1.42587	67.9678	9.34903	1.73473	0.25637	0.5289	0.000683513	0.52982	0.000309836	2.05795	0.02231	14.8025	2.0321
10	86.7763	1.03103	75.7913	8.65867	3.67462	0.10925	1.13644	0.17195	1.19681	0.17255	7.09715	0.36745	28.457	2.60967
7.5	87.983	1.12363	80.2	7.71367	8.49527	1.04594	2.7093	0.08057	3.39278	0.38284	13.688	0.53104	39.0627	1.85457
5	89.3601	1.00768	84.549	6.12904	23.6104	2.34433	9.74801	0.51367	12.7619	0.96597	26.8376	1.21051	54.4186	2.78407
2.5	90.9332	0.66324	87.9923	4.73201	62.4886	1.24473	42.8621	1.85586	43.7865	0.09256	54.3537	1.92359	74.033	1.41171
0	100	0	100	0	100	0	100	0	100	0	100	0	100	0
Supplementary Figure 13b
Time	500	700	800	900	1100	1300	1500
10	-0.14184	-0.27719	-3.30372	-4.47727	-4.42551	-2.64548	-1.25678
7.5	-0.12803	-0.22065	-2.46566	-3.60848	-3.38352	-1.98865	-0.94
5	-0.1125	-0.16784	-1.44349	-2.32811	-2.0587	-1.31537	-0.60846
2.5	-0.09504	-0.12792	-0.47019	-0.84718	-0.82584	-0.60966	-0.30066
0	0	0	0	0	0	0	0

## Sheet: Supplementary Figure 14
Supplementary Figure 14a			Supplementary Figure 14b
Potential (V) vs. Ag/AgCl	Current density (mA cm−2)		Z' (Ω)	−Z'' (Ω)
0.05011	-1.07394		7.50113	17.3439
0.05261	-1.04934		11.5155	15.0636
0.05502	-1.02517		14.333	11.7442
0.05743	-1.00143		15.6738	8.40094
0.05991	-0.97768		15.8761	5.63087
0.06238	-0.95481		15.4882	3.66668
0.06473	-0.93193		14.9456	2.41156
0.06723	-0.90992		14.4774	1.64974
0.0697	-0.8879		14.1066	1.19023
0.07217	-0.86632		13.8758	0.91563
0.07452	-0.84517		13.7413	0.75176
0.07697	-0.82402		13.6475	0.64165
0.07944	-0.80373		13.6117	0.57261
0.08188	-0.78301		13.6109	0.52624
0.08432	-0.76316		13.6235	0.49464
0.08676	-0.74373		13.6492	0.4814
0.08917	-0.72431		13.6946	0.47177
0.09161	-0.70449		13.7507	0.46623
0.09409	-0.68567		13.802	0.46624
0.09647	-0.66716		13.8637	0.46814
0.09897	-0.64894		13.9256	0.46678
0.10135	-0.6309		14.013	0.46597
0.10385	-0.61311		14.083	0.46132
0.10629	-0.59563		14.1518	0.4532
0.1087	-0.57841		14.2122	0.44191
0.11111	-0.5614		14.2799	0.4312
0.11359	-0.54461		14.3433	0.41999
0.11603	-0.52808		14.3991	0.4124
0.11847	-0.51168		14.4492	0.40422
0.12094	-0.49553		14.504	0.39939
0.12335	-0.47965		14.5567	0.39321
0.12585	-0.46398		14.6158	0.39775
0.1282	-0.44857		14.6705	0.40273
0.13071	-0.43329		14.7244	0.4077
0.13309	-0.41827		14.7837	0.41954
0.13556	-0.40338		14.8392	0.42778
0.138	-0.38874		14.9058	0.44174
0.14041	-0.37424		14.9595	0.45019
0.14285	-0.35995		15.0411	0.46073
0.14532	-0.34584		15.0989	0.46768
0.14777	-0.33194		15.1687	0.47475
0.15018	-0.31821		15.2379	0.48088
0.15268	-0.30461		15.3075	0.48271
0.15509	-0.29123		15.3865	0.48118
0.15753	-0.27794		15.4327	0.4868
0.15994	-0.26486		15.5	0.49812
0.16241	-0.25191		15.5614	0.51411
0.16483	-0.23913		15.6329	0.54022
0.16733	-0.22657		15.6814	0.57536
0.16974	-0.21414		15.7357	0.61288
0.17218	-0.20184		15.7951	0.67387
0.17465	-0.18967		15.8698	0.74085
0.17706	-0.17771		15.9367	0.82955
0.17953	-0.1658		16.0161	0.94054
0.18192	-0.1541		16.1002	1.07633
0.18436	-0.14253		16.1976	1.23529
0.18677	-0.13113		16.3091	1.42031
0.18924	-0.11987		16.4301	1.64994
0.19168	-0.10869		16.5884	1.92426
0.19415	-0.09768		16.7395	2.23346
0.19659	-0.08668		16.9401	2.60836
0.19913	-0.07571		17.1694	3.03779
0.20148	-0.06496		17.3669	3.54942
0.20398	-0.05446		17.6633	4.16629
0.20633	-0.04409		17.9667	4.9365
0.20883	-0.03381		18.272	5.78969
0.21121	-0.02365		18.7525	6.94963
0.21365	-0.0136		19.2136	8.28599
0.21613	-0.00371		19.7548	9.81932
0.21857	0.00614		20.1206	11.7211
0.22095	0.01582		21.0028	14.3787
0.22333	0.0255		21.5854	16.9947
0.22583	0.035		22.968	20.7311
0.22815	0.04446		23.7897	25.4376
0.23065	0.05387		24.9468	30.412
0.23309	0.06315		26.9871	36.576
0.23553	0.07247		29.5451	44.5815
0.23795	0.08158		32.4081	54.6204
0.24039	0.0906		35.5755	66.9119
0.2428	0.09941		39.3957	81.5025
0.24524	0.10808		43.8605	99.1555
0.24768	0.11672
0.25009	0.12526
0.25256	0.13368
0.255	0.14201
0.25748	0.1503
0.25992	0.1585
0.26233	0.16662
0.26474	0.17465
0.26715	0.18272
0.26962	0.19088
0.27203	0.19921
0.27444	0.20723
0.27686	0.2144
0.27936	0.22161
0.28177	0.2289
0.28421	0.23624
0.28665	0.24354
0.28909	0.25083
0.29156	0.25804
0.29385	0.26512
0.29633	0.2722
0.29877	0.2791
0.30124	0.28592
0.30365	0.29266
0.30606	0.29943
0.30847	0.30613
0.31091	0.31282
0.31339	0.31968
0.31583	0.32624
0.31827	0.33271
0.32071	0.33915
0.32303	0.34549
0.3255	0.35179
0.328	0.35805
0.33038	0.36423
0.33276	0.37031
0.33527	0.3764
0.33774	0.3824
0.34009	0.38835
0.34256	0.39418
0.34494	0.40005
0.34738	0.40579
0.34985	0.41153
0.35226	0.41728
0.35468	0.42284
0.35715	0.42841
0.36014	0.43493
0.36258	0.44054
0.36496	0.44607
0.36746	0.45159
0.3699	0.45699
0.37231	0.46243
0.37479	0.46778
0.37726	0.47309
0.37967	0.4784
0.38214	0.48358
0.38452	0.4888
0.38705	0.49394
0.38943	0.49912
0.39188	0.50425
0.39432	0.50939
0.39673	0.5144
0.3992	0.5194
0.40164	0.52432
0.40414	0.52924
0.40656	0.53417
0.40897	0.539
0.41138	0.54383
0.41382	0.54863
0.41632	0.55342
0.41876	0.55812
0.42117	0.56278
0.42365	0.56745
0.42603	0.57206
0.4285	0.57668
0.43097	0.58134
0.43338	0.58592
0.43582	0.59041
0.43829	0.59494
0.44077	0.59934
0.44321	0.60379
0.44556	0.60824
0.44803	0.61255
0.45047	0.61691
0.45294	0.62123
0.45538	0.62559
0.45782	0.62978
0.46024	0.63401
0.46268	0.63819
0.46512	0.64234
0.46756	0.64652
0.47003	0.65058
0.47247	0.6546
0.47488	0.65861
0.47726	0.66284
0.47977	0.66703
0.48221	0.67121
0.48456	0.67531
0.48706	0.67933
0.4895	0.6833
0.49197	0.68727
0.49438	0.69129
0.49683	0.69521
0.49924	0.6991
0.50177	0.70285
0.50421	0.70618
0.50662	0.70963
0.50906	0.71308
0.51147	0.71611
0.51401	0.71956
0.51642	0.72301
0.51883	0.72647
0.52133	0.73035
0.52365	0.73423
0.52615	0.73769
0.52859	0.74157
0.5311	0.74589
0.53351	0.75021
0.53595	0.75409
0.5383	0.75841
0.54083	0.76186
0.5433	0.76575
0.54572	0.76963
0.54813	0.77308
0.55063	0.77697
0.55304	0.78085
0.55551	0.78474
0.55789	0.78819
0.56036	0.79208
0.56277	0.79596
0.56522	0.79985
0.56769	0.8033
0.57007	0.80718
0.57254	0.81107
0.57501	0.81495
0.57742	0.81841
0.57993	0.82229
0.58234	0.82574
0.58475	0.82963
0.58722	0.83351
0.58963	0.8374
0.5921	0.84128
0.59454	0.84517
0.59702	0.84905
0.5994	0.85251
0.60184	0.85639
0.60428	0.86028
0.60672	0.86416
0.60919	0.86805
0.6116	0.87193
0.61407	0.87582
0.61646	0.8797
0.61896	0.88315
0.62137	0.88747
0.62381	0.89136
0.62625	0.89524
0.62872	0.89912
0.6312	0.90301
0.63358	0.90689
0.63608	0.91078
0.63846	0.91466
0.6409	0.91855
0.64331	0.92243
0.64587	0.92632
0.64822	0.93064
0.65063	0.93452
0.65308	0.9384
0.65549	0.94229
0.65796	0.94617
0.66046	0.95006
0.66284	0.95438
0.66528	0.95826
0.66772	0.96215
0.67014	0.96646
0.67258	0.97035
0.67505	0.97423
0.67746	0.97812
0.6799	0.982
0.68234	0.98632
0.68478	0.9902
0.68726	0.99409
0.68964	0.99797
0.69208	1.00229
0.69455	1.00574
0.69696	1.01006
0.69937	1.01394
0.70184	1.01783
0.70425	1.02171
0.7067	1.0256
0.70917	1.02948
0.71158	1.03337
0.71402	1.03725
0.71646	1.04114
0.71887	1.04502
0.72131	1.04891
0.72379	1.05279
0.7262	1.05668
0.72864	1.06013
0.73108	1.06401
0.73346	1.0679
0.73596	1.07178
0.73837	1.07524
0.74081	1.07912
0.74323	1.08258
0.74573	1.08646
0.74817	1.08991
0.75134	1.0938
0.75378	1.09725
0.75592	1.10114
0.75836	1.10459
0.76111	1.10804
0.76355	1.1115
0.76599	1.11495
0.76843	1.1184
0.77118	1.12186
0.77301	1.12531
0.77515	1.12876
0.7785	1.13222
0.78003	1.13567
0.78339	1.13912
0.78552	1.14257
0.78766	1.1456
0.7901	1.14905
0.79285	1.15207
0.79498	1.15552
0.79803	1.15855
0.79987	1.162
0.80231	1.16502
0.80444	1.16847
0.8075	1.1715
0.80994	1.17452
0.81238	1.17754
0.81482	1.18056
0.81696	1.18358
0.81909	1.1866
0.82153	1.18962
0.82428	1.19265
0.82764	1.19567
0.82947	1.19869
0.8313	1.20171
0.83496	1.2043
0.83679	1.20732
0.83893	1.20991
0.84137	1.21293
0.84412	1.21552
0.84656	1.21854
0.84869	1.22113
0.85144	1.22372
0.85358	1.22631
0.85571	1.22934
0.85876	1.23193
0.8609	1.23452
0.86334	1.23711
0.86578	1.2397
0.86884	1.24229
0.87097	1.24488
0.8728	1.24703
0.87555	1.24962
0.87799	1.25221
0.88013	1.2548
0.88287	1.25696
0.88562	1.25955
0.88776	1.26171
0.88989	1.2643
0.89264	1.26646
0.89447	1.26905
0.89722	1.27121
0.89996	1.27336
0.9021	1.27595
0.90515	1.27811
0.90698	1.28027
0.90973	1.28243
0.91217	1.28459
0.91431	1.28675
0.91705	1.2889
0.91949	1.29106
0.92224	1.29322
0.92407	1.29538
0.92682	1.2971
0.92926	1.29926
0.93201	1.30142
0.93445	1.30315
0.93689	1.30531
0.93872	1.30746
0.94116	1.30962
0.94391	1.31135
0.94574	1.31351
0.94879	1.31523
0.95062	1.31739
0.95337	1.31912
0.95642	1.32128
0.95825	1.323
0.96039	1.32473
0.96313	1.32646
0.96588	1.32818
0.96802	1.32991
0.97015	1.33207
0.9729	1.3338
0.97534	1.33552
0.97778	1.33725
0.98022	1.33897
0.98297	1.3407
0.98541	1.34243
0.98724	1.34415
0.9903	1.34588
0.99243	1.34761
0.99457	1.34933
0.99731	1.35106
1.00037	1.35279
1.0022	1.35451
1.00464	1.35581
1.00708	1.35754
1.00952	1.35926
1.01196	1.36099
1.01471	1.36228
1.01685	1.36401
1.01929	1.36574
1.02173	1.36746
1.02356	1.36919
1.02661	1.37049
1.02936	1.37221
1.03149	1.37394
1.03424	1.37523
1.03638	1.37696
1.03912	1.37825
1.04156	1.37998
1.0437	1.38171
1.04614	1.38343
1.04889	1.38473
1.05133	1.38646
1.05347	1.38775
1.05652	1.38948
1.05835	1.3912
1.06079	1.3925
1.06323	1.39423
1.06567	1.39595
1.06812	1.39725
1.07056	1.39897
1.073	1.40027
1.07544	1.402
1.07788	1.40372
1.08063	1.40502
1.08246	1.40674
1.0849	1.40847
1.08795	1.40977
1.09039	1.41149
1.09253	1.41322
1.09497	1.41495
1.09741	1.41624
1.09985	1.41797
1.1026	1.41969
1.10443	1.42142
1.10718	1.42315
1.10931	1.42444
1.11206	1.42617
1.1142	1.42789
1.11725	1.42962
1.11938	1.43135
1.12183	1.43307
1.12457	1.4348
1.12671	1.43653
1.12946	1.43825
1.13129	1.43998
1.13403	1.44214
1.13647	1.44387
1.13892	1.44559
1.14105	1.44732
1.14349	1.44948
1.14624	1.4512
1.14868	1.45293
1.15112	1.45509
1.15417	1.45682
1.15631	1.45897
1.15875	1.46113
1.16119	1.46286
1.16302	1.46502
1.16486	1.46717
1.16791	1.46933
1.17004	1.47106
1.17279	1.47365
1.17584	1.47581
1.17828	1.47797
1.18042	1.48012
1.18256	1.48228
1.1853	1.48444
1.18744	1.48703
1.18988	1.48919
1.19232	1.49178
1.19476	1.49394
1.19781	1.49653
1.19934	1.49912
1.20239	1.50171
1.20483	1.5043
1.20697	1.50689
1.21002	1.50948
1.21185	1.51207
1.21429	1.51466
1.21704	1.51768
1.21918	1.5207
1.22192	1.52329
1.22437	1.52631
1.2265	1.52933
1.22925	1.53235
1.23169	1.53538
1.23413	1.5384
1.23627	1.54142
1.23779	1.54444
1.24176	1.54789
1.24359	1.55135
1.24664	1.55437
1.24878	1.55782
1.25153	1.56127
1.25305	1.56473
1.25549	1.56861
1.25854	1.57207
1.26099	1.57595
1.26343	1.57984
1.26617	1.58372
1.26862	1.5876
1.27075	1.59149
1.27319	1.59537
1.27563	1.59926
1.27808	1.60358
1.28082	1.60789
1.28265	1.61178
1.2854	1.61653
1.28784	1.62084
1.29028	1.62516
1.29272	1.62991
1.29486	1.63422
1.29761	1.63897
1.30035	1.64372
1.3028	1.64847
1.30493	1.65365
1.30737	1.6584
1.30981	1.66357
1.31256	1.66832
1.31439	1.6735
1.31714	1.67911
1.31927	1.68429
1.32202	1.68991
1.32507	1.69509
1.3266	1.7007
1.32935	1.70674
1.33179	1.71235
1.33453	1.71839
1.33667	1.72444
1.33942	1.73048
1.34186	1.73652
1.3443	1.743
1.34674	1.74904
1.34918	1.75552
1.35193	1.76199
1.35437	1.7689
1.3562	1.7758
1.35834	1.78271
1.36108	1.78962
1.36383	1.79652
1.36597	1.80386
1.36841	1.8112
1.37115	1.81897
1.37329	1.82631
1.37604	1.83408
1.37817	1.84185
1.38092	1.84962
1.38306	1.85782
1.3855	1.86559
1.38824	1.87379
1.39008	1.88242
1.39343	1.89105
1.39526	1.89926
1.39771	1.90832
1.40045	1.91695
1.40289	1.92602
1.40472	1.93508
1.40747	1.94415
1.40991	1.95364
1.41235	1.96314
1.4151	1.97307
1.41724	1.98256
1.41968	1.99249
1.42242	2.00242
1.42487	2.01235
1.4267	2.02271
1.42944	2.03307
1.43188	2.04343
1.43433	2.05422
1.43646	2.06501
1.43951	2.0758
1.44165	2.08702
1.4444	2.09781
1.44684	2.10947
1.44928	2.12069
1.45172	2.13235
1.45386	2.144
1.45569	2.15565
1.45874	2.16731
1.46118	2.1794
1.46362	2.19148
1.46545	2.20357
1.46851	2.21565
1.47095	2.22817
1.474	2.24069
1.47644	2.25364
1.47888	2.26616
1.48071	2.27911
1.48315	2.29206
1.4856	2.30544
1.48834	2.31839
1.49109	2.33177
1.49323	2.34558
1.49567	2.35896
1.4978	2.37234
1.50085	2.38616
1.49841	2.35594
1.49567	2.32788
1.49323	2.30112
1.49078	2.27522
1.48804	2.24975
1.48529	2.22515
1.48346	2.20098
1.48102	2.17724
1.47888	2.15393
1.47583	2.13105
1.47339	2.10817
1.47095	2.08616
1.46881	2.06371
1.46637	2.0417
1.46332	2.02055
1.46118	1.99897
1.45905	1.97782
1.45569	1.95666
1.45447	1.93595
1.45142	1.91523
1.44928	1.89494
1.44653	1.87465
1.44409	1.85436
1.44165	1.83451
1.44012	1.81465
1.43707	1.79523
1.43433	1.7758
1.43219	1.75638
1.42944	1.73696
1.427	1.71796
1.42456	1.6994
1.42212	1.68041
1.41968	1.66185
1.41724	1.64329
1.41418	1.62516
1.41296	1.60703
1.41022	1.5889
1.40747	1.57077
1.40533	1.55307
1.4032	1.53538
1.40015	1.51811
1.39771	1.50041
1.39557	1.48315
1.39313	1.46631
1.39069	1.44905
1.38855	1.43221
1.3855	1.41538
1.38306	1.39854
1.38062	1.38214
1.37848	1.36574
1.37543	1.34933
1.3736	1.33336
1.37085	1.31696
1.36871	1.30099
1.36627	1.28502
1.36383	1.26948
1.36139	1.25351
1.35864	1.23797
1.3562	1.22286
1.35376	1.20732
1.35132	1.19221
1.34918	1.17711
1.34644	1.162
1.34369	1.14689
1.34155	1.13222
1.33942	1.11754
1.33698	1.10286
1.33423	1.08862
1.33179	1.07437
1.32935	1.06013
1.3266	1.04545
1.32446	1.03164
1.32233	1.01783
1.31958	1.00402
1.31744	0.9902
1.3147	0.97639
1.31256	0.96301
1.31012	0.94963
1.30768	0.93625
1.30524	0.92287
1.30249	0.90992
1.30005	0.89697
1.29761	0.88402
1.29547	0.87107
1.29272	0.85812
1.29059	0.8456
1.28784	0.83308
1.28571	0.82056
1.28296	0.80805
1.28052	0.79596
1.27838	0.78387
1.27533	0.77179
1.27258	0.76013
1.27045	0.74805
1.26831	0.73639
1.26587	0.72474
1.26343	0.71308
1.2616	0.70169
1.25854	0.69038
1.2558	0.67907
1.25336	0.66789
1.25092	0.65675
1.24878	0.64575
1.24603	0.63491
1.2439	0.62408
1.24146	0.61342
1.23871	0.60284
1.23596	0.59231
1.23413	0.58182
1.23138	0.5715
1.22925	0.56123
1.22711	0.55104
1.22437	0.54094
1.22192	0.53088
1.21887	0.521
1.21704	0.51107
1.2146	0.50132
1.21185	0.49156
1.20941	0.48189
1.20697	0.4724
1.20483	0.46286
1.20209	0.45349
1.19995	0.44421
1.1972	0.43497
1.19537	0.42578
1.19293	0.41671
1.19019	0.40769
1.18744	0.39871
1.185	0.38987
1.18256	0.38102
1.18011	0.37238
1.17828	0.36366
1.17523	0.35507
1.17279	0.34644
1.17004	0.33789
1.16821	0.32952
1.16547	0.32119
1.16302	0.3129
1.16058	0.30474
1.15845	0.29663
1.15601	0.28847
1.15326	0.28049
1.15112	0.2725
1.14868	0.2646
1.14624	0.25674
1.14319	0.24893
1.14136	0.24125
1.13892	0.23348
1.13617	0.22588
1.13373	0.21824
1.1319	0.21064
1.12915	0.20313
1.12671	0.19571
1.12427	0.18837
1.12152	0.18108
1.11908	0.17378
1.11725	0.16653
1.1145	0.15932
1.11237	0.1522
1.10992	0.14508
1.10718	0.138
1.10474	0.13101
1.10168	0.12406
1.10016	0.11706
1.09741	0.1102
1.09497	0.10351
1.09283	0.09669
1.09039	0.08991
1.08734	0.08318
1.08551	0.07645
1.08246	0.06984
1.08032	0.06324
1.07819	0.05662
1.07544	0.05009
1.073	0.04357
1.07056	0.03714
1.06842	0.03066
1.06537	0.02426
1.06323	0.0179
1.0611	0.01153
1.05865	0.00519
1.05621	-0.00112
1.05408	-0.00742
1.05133	-0.01365
1.04858	-0.01975
1.04614	-0.02595
1.0437	-0.03201
1.04095	-0.03813
1.03882	-0.04424
1.03638	-0.05038
1.03394	-0.0564
1.03119	-0.06237
1.02966	-0.06842
1.02631	-0.07442
1.02478	-0.08033
1.02173	-0.08624
1.01929	-0.09216
1.01715	-0.09807
1.0141	-0.10398
1.01196	-0.10981
1.00922	-0.11555
1.00708	-0.12134
1.00464	-0.12703
1.0022	-0.13278
0.99976	-0.13852
0.99762	-0.14421
0.99548	-0.14987
0.99274	-0.15552
0.9903	-0.16118
0.98724	-0.16679
0.98572	-0.1724
0.98267	-0.17801
0.98083	-0.18358
0.97748	-0.18919
0.97565	-0.1948
0.97321	-0.20033
0.97046	-0.20581
0.96832	-0.21134
0.96558	-0.21673
0.96344	-0.22226
0.96039	-0.22769
0.95856	-0.23318
0.95642	-0.23857
0.95428	-0.24392
0.95093	-0.24936
0.94849	-0.25476
0.94604	-0.26015
0.94391	-0.26546
0.94116	-0.27086
0.93903	-0.27621
0.93658	-0.28178
0.93445	-0.28709
0.9317	-0.29236
0.92957	-0.29767
0.92651	-0.30284
0.92438	-0.30815
0.92194	-0.31333
0.91919	-0.31864
0.91675	-0.32382
0.91492	-0.32905
0.91187	-0.33427
0.90973	-0.33945
0.90759	-0.34459
0.90576	-0.34977
0.90302	-0.35503
0.89966	-0.36017
0.89783	-0.36539
0.89539	-0.37053
0.89233	-0.37562
0.8902	-0.38076
0.88745	-0.38581
0.88562	-0.3909
0.88257	-0.39599
0.88043	-0.40109
0.87799	-0.4061
0.87555	-0.41115
0.87311	-0.4162
0.87067	-0.42116
0.86792	-0.42617
0.86609	-0.43225
0.86273	-0.43743
0.8609	-0.44248
0.85876	-0.44771
0.85632	-0.45271
0.85388	-0.45776
0.85175	-0.46286
0.849	-0.46782
0.84686	-0.47291
0.84351	-0.47792
0.84229	-0.48302
0.83893	-0.48798
0.83649	-0.49303
0.83496	-0.49804
0.83191	-0.50309
0.82947	-0.50805
0.82642	-0.51306
0.82489	-0.51811
0.82184	-0.52312
0.82001	-0.52821
0.81726	-0.53322
0.81451	-0.53822
0.81207	-0.54323
0.80994	-0.54815
0.80719	-0.55316
0.80475	-0.55812
0.80292	-0.56313
0.80017	-0.56809
0.79773	-0.5731
0.79529	-0.57806
0.79254	-0.58303
0.78979	-0.58795
0.78766	-0.59296
0.78522	-0.59796
0.78308	-0.60293
0.78064	-0.60789
0.7782	-0.61281
0.77576	-0.61782
0.77332	-0.62274
0.77057	-0.62766
0.76843	-0.63262
0.76599	-0.63759
0.76385	-0.64255
0.76141	-0.64747
0.75867	-0.65244
0.75653	-0.65736
0.75378	-0.66232
0.75134	-0.6672
0.74838	-0.67221
0.74588	-0.67717
0.74347	-0.68213
0.74097	-0.68714
0.73856	-0.69202
0.73611	-0.69698
0.73367	-0.7019
0.73126	-0.70747
0.72885	-0.71222
0.72638	-0.7174
0.72397	-0.72215
0.7215	-0.72733
0.71909	-0.73208
0.71667	-0.73682
0.7142	-0.742
0.71176	-0.74675
0.70935	-0.75193
0.70688	-0.75668
0.70447	-0.76186
0.702	-0.76661
0.69962	-0.77179
0.69708	-0.77654
0.69464	-0.78172
0.69229	-0.78646
0.68982	-0.79121
0.68741	-0.79639
0.68494	-0.80114
0.6825	-0.80589
0.68008	-0.81107
0.67767	-0.81582
0.67523	-0.821
0.67282	-0.82574
0.67038	-0.83049
0.66791	-0.83567
0.6655	-0.84042
0.66296	-0.8456
0.66058	-0.85035
0.65814	-0.8551
0.65564	-0.86028
0.65323	-0.86502
0.65079	-0.86977
0.64841	-0.87452
0.646	-0.8797
0.64352	-0.88445
0.64108	-0.8892
0.63864	-0.89438
0.6362	-0.89912
0.63379	-0.90387
0.63138	-0.90862
0.62891	-0.91337
0.6265	-0.91855
0.62399	-0.92373
0.62161	-0.92848
0.6192	-0.93279
0.61673	-0.93797
0.61432	-0.94315
0.61185	-0.94833
0.60944	-0.95308
0.60699	-0.95783
0.60452	-0.96344
0.60208	-0.96862
0.59961	-0.9738
0.5972	-0.97812
0.59476	-0.98286
0.59225	-0.98761
0.58987	-0.99236
0.5874	-0.99711
0.58496	-1.00186
0.58249	-1.00661
0.58008	-1.01092
0.57764	-1.01567
0.5752	-1.02042
0.57275	-1.02473
0.57034	-1.02948
0.5679	-1.0338
0.56543	-1.03855
0.56302	-1.04286
0.56055	-1.04718
0.55811	-1.05236
0.55569	-1.05754
0.55319	-1.06358
0.55081	-1.06919
0.54834	-1.07481
0.5459	-1.08042
0.54346	-1.08603
0.54102	-1.09121
0.53867	-1.09639
0.5361	-1.10157
0.53369	-1.10675
0.53128	-1.11193
0.52881	-1.11668
0.52634	-1.12186
0.5239	-1.1266
0.52151	-1.13178
0.51904	-1.13696
0.51663	-1.14171
0.51416	-1.14646
0.51181	-1.15164
0.50931	-1.15639
0.50687	-1.16157
0.50443	-1.16632
0.50198	-1.1715
0.49951	-1.17624
0.49707	-1.18099
0.49469	-1.18574
0.49222	-1.19092
0.48978	-1.19567
0.4873	-1.20042
0.48489	-1.20516
0.48242	-1.21034
0.48001	-1.21509
0.47754	-1.21984
0.47507	-1.22459
0.47266	-1.22934
0.47028	-1.23408
0.46777	-1.23926
0.46539	-1.24401
0.46298	-1.24876
0.46045	-1.25351
0.45804	-1.25782
0.4556	-1.26257
0.45316	-1.26732
0.45071	-1.2725
0.44824	-1.27682
0.4458	-1.28157
0.44336	-1.28631
0.44092	-1.29106
0.43848	-1.29581
0.436	-1.30013
0.43359	-1.30487
0.43115	-1.30962
0.42871	-1.31437
0.42633	-1.31912
0.42383	-1.32344
0.42142	-1.32818
0.41898	-1.3325
0.4165	-1.33725
0.41409	-1.34156
0.41165	-1.34631
0.40921	-1.35063
0.40674	-1.35495
0.40427	-1.35969
0.40182	-1.36401
0.39941	-1.36876
0.397	-1.37308
0.39453	-1.37739
0.39209	-1.38214
0.38971	-1.38646
0.38721	-1.39077
0.3848	-1.39509
0.38229	-1.39941
0.37991	-1.40372
0.37747	-1.40804
0.37497	-1.41236
0.37256	-1.41667
0.37012	-1.42099
0.36768	-1.4253
0.36526	-1.42919
0.36276	-1.43351
0.36035	-1.43782
0.35794	-1.44171
0.3555	-1.44602
0.35303	-1.44991
0.35059	-1.45423
0.34814	-1.45811
0.34567	-1.46243
0.34326	-1.46631
0.34082	-1.4702
0.33835	-1.47408
0.33597	-1.47797
0.3335	-1.48185
0.33105	-1.48574
0.32861	-1.48962
0.32611	-1.49351
0.3237	-1.49739
0.32129	-1.50084
0.31891	-1.50473
0.31641	-1.50861
0.31393	-1.51207
0.31146	-1.51595
0.30902	-1.51984
0.30664	-1.52329
0.30414	-1.52674
0.3017	-1.5302
0.29926	-1.53408
0.29688	-1.53753
0.2944	-1.54099
0.29196	-1.54401
0.28949	-1.54746
0.28711	-1.55091
0.28461	-1.55437
0.2822	-1.55739
0.27975	-1.56084
0.27731	-1.56386
0.27487	-1.56732
0.27243	-1.57034
0.26999	-1.57379
0.26755	-1.57681
0.26508	-1.57984
0.2627	-1.58286
0.26025	-1.58588
0.25775	-1.5889
0.25531	-1.59192
0.25287	-1.59451
0.25052	-1.59753
0.24805	-1.60055
0.24557	-1.60314
0.2431	-1.60617
0.24069	-1.60876
0.23825	-1.61135
0.23578	-1.61394
0.23337	-1.61696
0.2309	-1.61955
0.22852	-1.62214
0.22598	-1.62473
0.22357	-1.62688
0.22113	-1.62947
0.21869	-1.63206
0.21625	-1.63422
0.21381	-1.63681
0.21136	-1.63897
0.20895	-1.64156
0.20648	-1.64372
0.20404	-1.64588
0.20163	-1.64804
0.19919	-1.65019
0.19675	-1.65235
0.19424	-1.65451
0.19183	-1.65667
0.18936	-1.65883
0.18689	-1.66055
0.18451	-1.66271
0.18207	-1.66487
0.17957	-1.6666
0.17712	-1.66832
0.17474	-1.67048
0.17227	-1.67221
0.16983	-1.67393
0.16745	-1.67566
0.16501	-1.67739
0.16257	-1.67911
0.1601	-1.68084
0.15765	-1.68257
0.15518	-1.68429
0.1528	-1.68602
0.1503	-1.68775
0.14789	-1.68904
0.14545	-1.69077
0.14307	-1.69206
0.14056	-1.69379
0.13815	-1.69509
0.13565	-1.69681
0.13327	-1.69811
0.1308	-1.6994
0.12836	-1.70113
0.12592	-1.70242
0.1235	-1.70372
0.12103	-1.70501
0.11856	-1.70631
0.11615	-1.7076
0.11368	-1.7089
0.11118	-1.71019
0.10886	-1.71149
0.10635	-1.71278
0.10394	-1.71408
0.10147	-1.71537
0.09906	-1.71667
0.09659	-1.71753
0.09415	-1.71883
0.09174	-1.72012
0.08926	-1.72098
0.08682	-1.72228
0.08444	-1.72314
0.08197	-1.72444
0.07953	-1.7253
0.07706	-1.7266
0.07462	-1.72789
0.07214	-1.72875
0.06973	-1.72962
0.06732	-1.73091
0.06482	-1.73178
0.06247	-1.73264
0.05997	-1.73393
0.05756	-1.7348
0.05505	-1.73566
0.05261	-1.73652
0.0502	-1.73782
0.0477	-1.73868
0.04524	-1.73955
0.04279	-1.74041
0.04034	-1.74127
0.03789	-1.74214
0.03546	-1.743
0.03302	-1.74429
0.03057	-1.74516
0.02813	-1.74602
0.02568	-1.74688
0.02325	-1.74775
0.02081	-1.74861
0.01838	-1.74947
0.01592	-1.75034
0.01349	-1.7512
0.01104	-1.75206
0.0086	-1.75293
0.00615	-1.75379
0.0037	-1.75465
0.00126	-1.75552
-0.00117	-1.75638
0.00127	-1.71451
0.0037	-1.67437
0.00615	-1.63552
0.00859	-1.5984
0.01102	-1.56257
0.01348	-1.52804
0.01592	-1.49394
0.01837	-1.46113
0.0208	-1.42876
0.02325	-1.39768
0.02568	-1.36703
0.02813	-1.33682
0.03056	-1.3079
0.03301	-1.27898
0.03546	-1.25092
0.03788	-1.22329
0.04034	-1.1961
0.04279	-1.16934
0.04524	-1.14344
0.04768	-1.11754
0.05017	-1.0925

## Sheet: Supplementary Figure 15
Supplementary Figure 15a and 15b
	Atomic molar ratio of N (%)	AC–sp3/AC–sp2	Removal rate	k
500	20.39	0.8293	10.6399	0.0127
700	17.58	1.10171	15.4511	0.0259
800	15.91	1.48276	76.3897	0.3441
900	10.11	1.7434	90.252	0.4686
1100	5.39	1.5155	87.2381	0.4563
1300	2.02	1.3086	73.1624	0.2668
1500	1.33	1.12133	45.5814	0.1261

[truncated: 9 more sheets: Supplementary Figure 16, Supplementary Figure 17, Supplementary Figure 18, Supplementary Figure 19, Supplementary Figure 20, Supplementary Figure 21, Supplementary Figure 22, Supplementary Figure 23, Supplementary Figure 25]
